# Supplementary material for: MethScore as a new comprehensive DNA methylation-based value refining the prognosis in acute myeloid leukemia
Source: Clin Epigenetics. 2024 Jan 22;16:17. doi: 10.1186/s13148-024-01625-x (PMC10802002; doi:10.1186/s13148-024-01625-x)
Supplement: Supplementary file 1 — Additional file 1. List of regions targeted by the DNA methylation sequencing panel (according to the Human GRCh37/hg19 genome assembly). [file 13148_2024_1625_MOESM1_ESM.xlsx]

## Sheet: sequencing panel
Additional file 1 List of regions targeted by the methylation sequencing panel (according to the Human GRCh37/hg19 genome assembly)
Chromosome	Start	End	Gene annotation	Size (bp)	Source
chr1	208083683	208085683	CD34	2001	Marcucci et al., 2014
chr1	113249025	113251025	RHOC	2001
chr7	30028425	30030425	SCRN1	2001
chr5	76113832	76115832	F2RL1	2001
chr8	94711772	94713772	FAM92A1	2001
chr21	26933456	26935456	MIR155HG	2001
chr13	42534221	42536221	VWA8	2001
chr11	118763110	118763426	BLR1 (CXCR5)	316	Figueroa et al., 2010; Wertheim et al., 2014; Luskin et al., 2016
chr17	2208021	2208391	SMG6/SRR	370
chr19	37958559	37958860	ZNF569	301
chr20	814970	815202	FAM110A	232
chr13	53028642	53029495	CKAP	853
chr20	11898555	11898849	BTBD3	294
chr3	129274773	129275235	PLXND1	462
chr14	24867489	24867729	KIAA1305	240
chr15	50838542	50839225	USP50	683
chr6	34856156	34857019	ANKS1A	863
chr20	11898849	11899205	BTBD3	356
chr18	5293969	5294770	ZFP161	801
chr2	158114266	158115184	GALNT5	918
chr16	68345197	68345691	SLC7A6OS/PRMT7	494
chr20	11899205	11899843	BTBD3	638
chr20	32274469	32275009	E2F1	540
chr14	106354882	106355276	FAM30A	394
chrX	48795887	48797005	OUTD5	1118
chr1	32739167	32739750	LCK	583
chr12	6233715	6234255	VWF	540
chr3	8542436	8543339	LMCD1	903
chr14	100069833	100070055	CCDC85C	223	Li et al., 2016
chr3	239867	240082	CHL1	216
chr9	23820756	23820974	ELAVL2	219
chr7	143582381	143582625	FAM115A	245
chr10	128995052	128995292	FAM196A	241
chr7	1096275	1096523	GPR146	249
chr6	110300208	110300421	GPR6	214
chr20	62198506	62198740	HELZ2	235
chr6	19837914	19838139	ID4	226
chr6	19837413	19837624	ID4	212
chr10	6104037	6104302	IL2RA	266
chr2	42720178	42720398	KCNG3	221
chr20	26189963	26190193	LOC284801	231
chr15	89921302	89921553	LOC254559	252
chr15	89921743	89922005	LOC254559	263
chr2	101437038	101437287	NPAS2	250
chr5	140346432	140346663	PCDHAC2	232
chr5	140346119	140346352	PCDHAC2	234
chr5	138729890	138730214	PROB1	325
chr17	11145296	11145505	SHISA6	210
chr10	50818800	50819045	SLC18A3	246
chr12	93967113	93967390	SOCS2	278
chr1	231298882	231299100	TRIM67	219
chr4	188916669	188916902	ZFP42	234
chr12	7244833	7245222	C1R	390	Božić et al., 2015
chr10	102760670	102761270	LZTS2	601	Qu et al., 2017
chr9	127531036	127532010	NR6A1	975
chr2	11887332	11888329	LPIN1	998
chr10	102756826	102762363	LZTS2	5538
chr9	127531279	127534048	NR6A1	2770
chr5	1008954	1009718	NKD2	765	Li et al., 2017
chr17	48049597	48050018	DLX4	422	Zhou et al., 2016
chr2	25499904	25500262	DNMT3A	359	Jost et al., 2014
chr19	33794630	33794925	CEBPA	296	Lin et al., 2011
chr5	78407502	78407733	BHMT	232	Deneberg et al., 2011
chr3	126243341	126243461	CHST13	121
chr3	126242430	126242550	CHST13	121
chr6	56112241	56112534	COL21A1	294
chr20	23433299	23433553	CST11	255
chr5	54281286	54281487	ESM1	202
chr1	204121865	204121985	ETNK2	121
chr1	204120529	204120649	ETNK2	121
chr11	65816582	65816702	GAL3ST3	121
chr12	5020142	5020262	KCNA1	121
chr12	5020633	5020753	KCNA1	121
chr12	4918109	4918229	KCNA6	121
chr12	4918331	4918451	KCNA6	121
chr11	64058818	64058938	KCNK4	121
chr11	64057747	64057867	KCNK4	121
chr5	126626447	126626769	MEGF10	323
chr8	101661418	101661538	MGC39715	121
chr8	101661993	101662113	MGC39715	121
chr5	134871106	134871226	NEUROG1	121
chr5	134871402	134871522	NEUROG1	121
chr5	134871598	134871718	NEUROG1	121
chr5	134870454	134870574	NEUROG1	121
chr5	134870917	134871037	NEUROG1	121
chr5	134872064	134872184	NEUROG1	121
chr13	97646281	97646401	OXGR1	121
chr13	97646751	97646871	OXGR1	121
chr20	3218085	3218205	SLC4A11	121
chr20	3218440	3218560	SLC4A11	121
chr5	121647798	121647918	SNCAIP	121
chr5	121647248	121647368	SNCAIP	121
chr20	591340	591460	TCF15	121
chr20	590183	590303	TCF15	121
chr3	133465409	133465529	TF	121
chr3	133465120	133465240	TF	121
chr8	21881434	21883388	NPM2	1955	Kelly et al., 2017
chr5	180016802	180019096	SCGB3A1	2295
chr9	22007977	22009873	CDKN2B	1897
chr9	22004658	22006684	CDKN2B	2027
chr1	36915167	36916986	OSCP1	1820
chr11	14993444	14994500	CALCA	1057	Hájková et al., 2012
chr16	11348266	11350810	SOCS1	2545
chr16	68770870	68772866	CDH1	1997
chr11	17740807	17743777	MYOD1	2971
chr6	152128341	152129813	ESR1	1473
chr9	90112514	90114067	DAPK1	1554
chr19	10380285	10381990	ICAM1	1706
chr5	1293465	1295472	TERT	2008
chr5	1282392	1283291	TERT	900
chr22	33196800	33198315	TIMP3	1516
chr5	138088422	138089841	CTNNA1	1420
chr5	137799044	137802235	EGR1	3192
chr11	47414710	47417876	PU1 enhancer	3167	Curik et al., 2012
chr11	47399455	47400777	PU1 promoter	1323
chr5	135415044	135417216	VTRNA2-1	2173	Treppendahl et al., 2012
chr3	50373957	50379097	RASSF1	5141	Liu et al., 2017
chr8	41165479	41167704	SFRP1	2226	Guo et al., 2017
chr4	154709378	154714360	SFRP2	4983
chr5	150395525	150403475	GPX3	7951	Zhou et al., 2017
chr14	25142240	25143442	GZMB intergenic region	1203	Šestáková et al., 2019
chr9	128509575	128511617	PBX3	2043	Hájková et al., 2014
chr11	32440684	32476289	WT1	35606	Genes typically associated with AML pathogenesis (HOX genes, WT1) and genes and regions investigated in our previous research
chr12	133484657	133485928	CHFR enhancer	1272
chr12	133463633	133464858	CHFR promoter	1226
chr9	23820650	23822189	ELAVL2	1540
chr17	56356348	56359520	MPO	3173
chr20	6747931	6749579	BMP2	1649
chr10	90750227	90751818	FAS	1592
chr7	150777267	150778971	FASTK	1705
chr1	92952101	92952781	GFI1	681
chr7	27169323	27171201	HOXA4	1879
chr7	27172734	27177485	HOXA4-HOXA5	4752
chr7	27178290	27181777	HOXA5	3488
chr7	27182505	27186030	HOXA5	3526
chr7	27154915	27166717	HOXA3	11803
chr7	27186376	27192392	HOXA6	6017
chr7	27193350	27196990	HOXA7	3641
chr7	27197910	27201014	HOXA7	3105
chr7	27203696	27209712	HOXA9	6017
chr7	27212509	27220211	HOXA10	7703
chr7	27223507	27233202	HOXA11	9696
chr7	27238643	27261060	HOXA13	22418
chr7	27139958	27153767	HOXA2-A3	13810
chr7	27134068	27137303	HOXA1	3236
chr17	46619215	46632388	HOXB2-B3	13174
chr17	46604015	46608713	HOXB1	4699
chr17	46640126	46643166	HOXB3	3041
chr17	46651549	46660946	HOXB4	9398
chr17	46669329	46675685	HOXB5	6357
chr17	46679462	46683607	HOXB6	4146
chr17	46684713	46698439	HOXB7-B8	13727
chr17	46698623	46711520	HOXB9	12898
chr17	46719166	46725338	HOXB enhancer	6173
chr17	46795719	46806589	HOXB13	10871
chr12	54444758	54448668	HOXC4	3911
chr12	54440499	54441686	HOXC4 enhancer	1188
chr12	54409989	54428840	HOXC5-C6	18852
chr12	54399726	54403566	HOXC8	3841
chr12	54387508	54394839	HOXC9	7332
chr12	54378222	54380526	HOXC10	2305
chr12	54366423	54369355	HOXC11	2933
chr12	54343383	54349527	HOXC12	6145
chr12	54332422	54333888	HOXC13	1467
chr12	54319785	54322997	HOXC enhancer	3213
chr2	177019560	177030824	HOXD3	11265
chr2	177042088	177044146	HOXD-AS	2059
chr2	177051619	177055302	HOXD1	3684
chr2	177011979	177018152	HOXD4	6174
chr2	176999849	177005805	HOXD-AS2	5957
chr2	176992050	176996166	HOXD8	4117
chr2	176985985	176988584	HOXD9	2600
chr2	176979270	176982519	HOXD10	3250
chr2	176961724	176972338	HOXD11-D12	10615
chr2	176943637	176958583	HOXD13	14947
chr2	176929340	176937139	HOXD enhancer	7800
chr2	85810361	85813304	VAMP5	2944
chr1	64058191	64060458	PGM1	2268
chr19	55572760	55581129	RDH13	8370
chr2	64066479	64070415	UGP2	3937
chr10	17268605	17273715	VIM	5111
chr12	66581289	66584587	IRAK3	3299
chr15	40599247	40601307	PLCB2 promoter	2061
chr15	40614106	40617359	PLCB2 enhancer	3254
chr15	40583086	40583845	PLCB2	760
chr6	32819966	32823082	PSMB9-TAP1	3117
chr16	53467492	53471613	RBL2	4122
chr10	73846564	73850018	SPOCK2	3455
chr10	73855698	73859352	SPOCK2 enhancer	3655
chr19	56163319	56168083	U2AF2	4765
chr7	148578438	148583983	EZH2	5546
chr7	148635825	148640261	EZH2 enhancer	4437
chr12	56410763	56416635	IKZF4	5873
chr8	22018546	22028232	BMP1	9687
chr2	66652803	66673827	MEIS1	21025
chr22	33196540	33200798	TIMP3	4259
chr6	150262167	150263834	ULBP2	1668
