# Supplementary material for: MethScore as a new comprehensive DNA methylation-based value refining the prognosis in acute myeloid leukemia
Source: Clin Epigenetics. 2024 Jan 22;16:17. doi: 10.1186/s13148-024-01625-x (PMC10802002; doi:10.1186/s13148-024-01625-x)
Supplement: Supplementary file 2 — Additional file 2. Detailed molecular and clinical characteristics of 128 AML patients from the training cohort (A) and 50 AML patients from the testing cohort (B) investigated with the DNA methylation sequencing panel. [file 13148_2024_1625_MOESM2_ESM.xlsx]

## Sheet: Patients information
Additional file 2 Detailed molecular and clinical characteristics of 128 AML patients from the training cohort (A) and 50 AML patients from the testing cohort (B) investigated with the DNA methylation sequencing panel
ID	Age [years]	Sex (Male/Female)	AML classification FAB	Leukocytes [109/l]	Blasts in peripheral blood [%]	Blasts in bone marrow [%]	Cytogenetics (Grimwade 2010)	Transplantation in the 1st CR	Transplantation time [months]	Relapse	CR in the 1st induction	Number of mutations	FLT3-ITD	DNMT3Amut	IDH1/2mut	TET2mut	ASXL1mut	NRASmut	TP53mut	NPM1mut	CEBPAmut	RUNX1mut	OS [months]	Death	EFS [months]	Relapse/Death	MethScore	MethScore group	Average methylation of 1935 significant CpGs
A1	57	M	M4	44	0	17.8	2	1	6.9	0	1	3	0	1	0	0	0	0	0	1	0	0	48.6	0	43.3	0	402.527	high	0.280707
A2	64	F	M2	64	6.3	15	2	0	0	1	0	0	0	0	0	NA	NA	NA	0	0	0	NA	35.7	1	34	1	528.182	high	0.325169
A3	56	F	M8	55	15.4	38	2	0	0	0	1	4	1	1	1	0	0	0	0	1	0	0	83.2	0	82	0	337.747	low	0.303653
A4	58	M	M8	81	2	24.2	2	0	0	0	0	1	0	0	0	0	0	0	0	0	0	0	8	1	4	1	578.554	high	0.331429
A5	33	F	M5	23	0.5	67	2	1	5.8	0	1	1	0	0	0	1	0	0	0	0	0	0	8.2	1	7.3	1	486.354	high	0.323206
A6	45	M	M5	83	100	0	2	0	0	1	1	1	1	0	0	0	0	0	0	0	0	0	9.9	1	2.2	1	501.508	high	0.306575
A7	36	M	M8	52	23	20.8	2	0	0	0	1	4	1	1	0	0	0	0	0	1	0	0	75.1	0	74.2	0	213.765	low	0.341142
A8	40	M	M8	9	0	30.8	3	0	0	0	1	1	0	0	0	0	0	0	1	0	0	0	30.3	1	1.5	1	514.059	high	0.323418
A9	49	M	M8	58	2.5	24	3	1	1.6	1	0	3	0	1	0	1	0	0	0	0	0	0	26.5	1	22.7	1	436.997	high	0.329474
A10	58	M	M4	39	11	36	2	0	0	1	1	4	0	1	1	0	0	1	0	1	0	0	11.5	1	8.6	1	523.024	high	0.331653
A11	62	M	M5	136	14.5	39.2	2	0	0	0	1	3	0	1	0	0	0	0	0	1	0	0	25	1	24	1	487.996	high	0.315635
A12	63	F	M5	132	0	77	2	0	0	0	NA	3	0	0	0	0	1	0	0	0	0	0	1.1	1	0	1	689.517	high	0.300084
A13	53	F	M4	1	63.5	78.8	2	0	0	0	0	3	1	1	0	1	0	0	0	0	0	0	1.3	1	0	1	637.102	high	0.299827
A14	52	F	M1	92	98	96.4	2	0	0	1	0	4	1	0	0	0	1	0	0	1	0	1	12.1	1	0	1	481.839	high	0.372275
A15	36	M	M5	11	15.2	93.2	3	0	0	0	0	0	0	0	0	NA	NA	NA	0	0	0	NA	0.7	1	0	1	443.252	high	0.325238
A16	52	M	M1	7	3.4	68.2	2	1	5.3	0	0	1	0	1	0	0	0	0	0	0	0	0	59.5	0	57.2	0	337.148	low	0.335333
A17	56	M	M6	59	0	1.2	2	0	0	0	0	0	0	0	0	NA	NA	NA	NA	0	0	NA	3.9	1	0.3	1	624.846	high	0.282899
A18	58	M	M6	25	1.4	9.8	2	1	3.9	0	1	0	0	0	0	NA	NA	NA	NA	0	0	NA	60.1	0	58.7	0	415.865	high	0.285096
A19	68	F	M5	66	1	23.8	2	0	0	1	1	3	1	1	0	0	0	0	0	1	0	0	54	0	29.7	1	336.473	low	0.346889
A20	42	F	M2	12	4	49	3	1	4.4	0	0	0	0	NA	NA	NA	NA	NA	NA	0	0	NA	51.6	0	49.7	0	355.688	low	0.352161
A21	57	M	M2	49	64.5	67.4	2	1	6	0	0	1	0	1	0	0	0	0	0	0	0	0	49.2	0	47.5	0	162.792	low	0.297262
A22	65	F	M6	6	2.5	5.4	2	1	5.1	0	1	1	0	NA	NA	NA	NA	NA	0	0	0	NA	48.6	0	47.5	0	251.068	low	0.339099
A23	30	F	M4	51	27.5	72.4	2	1	5.5	1	1	4	0	1	0	0	1	1	0	1	0	0	65.9	0	16.3	1	375.03	low	0.347258
A24	27	M	M1	18	2	22	3	1	5.9	0	0	0	0	0	0	0	0	0	0	0	0	0	44.4	0	42.2	0	287.114	low	0.324041
A25	61	F	M7	24	0	67.2	3	0	0	0	1	3	0	1	0	0	0	0	1	0	1	0	8.5	1	6.4	1	586.774	high	0.323396
A26	53	M	M2	NA	27	73	2	1	0.3	0	0	1	0	1	NA	NA	NA	NA	NA	NA	NA	NA	4	1	0	1	582.344	high	0.31287
A27	62	M	M8	96	9.9	23.4	3	1	5.3	1	0	0	0	0	0	0	0	0	0	0	0	0	10.6	1	5.7	1	566.401	high	0.336277
A28	55	F	M8	94	3.2	NA	NA	1	3.9	1	0	0	0	NA	NA	NA	NA	NA	0	NA	NA	NA	8.3	1	0	1	522.4	high	0.287714
A29	48	F	M5	87	12	59.6	2	1	5.1	1	1	4	1	1	0	0	0	1	0	1	0	0	9.9	1	7.4	1	481.566	high	0.350617
A30	62	M	M8	8	0.5	17.8	2	1	3.9	0	1	0	0	0	0	NA	NA	NA	NA	0	0	NA	36.9	0	34.2	0	322.87	low	0.338286
A31	61	M	M4	29	9.5	26.8	2	0	0	0	0	3	1	0	0	0	1	0	0	0	0	1	6.7	1	0	1	657.281	high	0.339236
A32	51	F	M4	119	43	47.4	2	1	6.6	1	1	3	1	1	0	0	0	0	0	1	0	0	55.8	0	20.4	1	433.57	high	0.267264
A33	43	M	M4	88	40.6	46.4	2	1	16.7	0	1	2	0	0	1	NA	NA	NA	NA	1	NA	NA	63.5	0	46.8	0	430.121	high	0.316325
A34	46	F	M2	53	46	46	2	0	0	1	1	2	0	1	0	0	0	0	0	1	0	0	86.4	0	60.3	1	337.517	low	0.352572
A35	62	M	M5	115	0.5	48.6	3	0	0	1	1	4	0	1	0	0	0	1	0	1	0	0	3.8	1	2.5	1	495.027	high	0.314389
A36	34	F	M4	126	5	21.6	2	0	0	1	1	3	0	1	0	0	0	0	0	1	0	0	21.7	1	8.7	1	556.437	high	0.309789
A37	64	M	M4	133	77	80.6	2	0	0	0	0	4	1	1	1	0	0	0	0	1	0	0	1.8	1	0	1	613.603	high	0.33196
A38	58	M	M1	85	60.4	92.8	2	0	0	0	0	2	0	1	1	0	0	0	0	0	0	0	4.1	1	0	1	633.337	high	0.320398
A39	48	F	M5	106	4.5	53.2	2	1	7.5	1	1	2	0	1	0	0	0	0	0	1	0	0	43.9	0	22.9	1	304.19	low	0.359542
A40	38	F	M8	15	8.8	23.6	2	0	0	1	1	0	0	NA	NA	NA	NA	NA	NA	NA	0	NA	40.6	0	31.8	1	342.908	low	0.30186
A41	62	F	M2	17	19.1	52.8	3	1	4.6	0	1	1	0	0	0	NA	NA	NA	NA	0	0	NA	9.2	1	8.1	1	501.867	high	0.330548
A42	43	F	M4	135	9.5	35	2	1	4.8	0	0	2	1	NA	NA	NA	NA	NA	NA	1	0	NA	38	0	35.8	0	364.967	low	0.288938
A43	22	F	M5	95	0.9	93.2	3	0	0	1	1	0	0	NA	NA	NA	NA	NA	NA	0	0	NA	5.9	1	0.5	1	546.605	high	0.291696
A44	57	F	M5	77	92	92	2	1	5	0	0	3	1	1	0	0	0	0	0	0	0	0	68.7	0	66.1	0	419.651	high	0.345076
A45	26	F	M1	14	9.5	81.8	3	1	6	0	0	2	0	1	1	0	0	0	0	0	0	0	73.4	0	72.1	0	261.402	low	0.355279
A46	59	M	M6	13	8.3	12.6	3	1	5.1	0	0	0	0	NA	NA	NA	NA	NA	0	0	NA	NA	67.5	0	64.3	0	508.772	high	0.358945
A47	57	F	M5	68	36	95.8	2	1	5.4	0	1	0	0	0	0	0	0	0	0	0	0	0	16.3	1	14.9	1	404.623	high	0.37301
A48	27	M	M4	76	2	19.6	2	1	3.5	0	1	1	0	NA	NA	NA	NA	NA	NA	0	0	NA	3.9	1	3	1	368.354	low	0.376595
A49	40	F	M8	31	22.4	22.4	2	1	3.5	0	1	2	0	1	0	NA	NA	NA	NA	1	0	NA	75.5	0	74.1	0	152.519	low	0.361553
A50	54	M	M4	34	19	19.4	2	0	0	1	1	0	0	NA	NA	NA	NA	NA	NA	0	0	NA	9.6	1	4.2	1	511.078	high	0.36632
A51	61	F	M2	16	0.5	70.2	3	0	0	0	0	1	0	0	0	0	0	0	1	0	0	0	16.2	1	0	1	515.511	high	0.366829
A52	60	F	M8	50	25	NA	2	1	2.3	0	1	5	1	1	0	0	0	1	0	1	0	0	10.7	1	9.5	1	434.501	high	0.377617
A53	61	M	M2	67	5	22.6	2	0	0	0	0	4	1	1	1	0	0	0	0	0	0	0	4.3	1	0	1	514.874	high	0.355081
A54	63	M	M1	20	1.9	68.8	2	0	0	1	1	2	0	0	1	0	0	0	0	0	0	0	48.4	1	8.4	1	395.315	high	0.35743
A55	58	M	M8	57	2.9	26.6	3	0	0	0	0	1	0	0	0	0	0	0	1	0	0	0	19.1	1	0	1	439.9	high	0.355027
A56	34	M	M2	78	72	44.8	1	0	0	1	1	0	0	0	0	0	0	0	0	0	0	0	32.1	1	1.3	1	366.532	low	0.348175
A57	21	F	M1	93	11	53.6	2	1	5.3	0	1	1	1	0	0	0	0	0	0	0	0	0	64.9	0	63.8	0	327.69	low	0.356929
A58	41	M	M1	108	89	85.2	2	1	4.1	0	0	3	0	0	0	1	0	1	0	1	0	0	63.7	0	61.6	0	376.618	low	0.387545
A59	30	M	M2	112	84.5	45	2	1	4.5	1	1	2	1	0	1	0	0	0	0	0	0	0	62.8	0	13.1	1	368.161	low	0.354581
A60	60	M	M1	10	20	69.8	2	0	0	1	1	3	0	1	1	0	0	0	0	0	0	0	51.8	1	11.1	1	364.252	low	0.333085
A61	39	F	M4	134	0	20.2	3	0	0	0	0	1	0	0	0	0	0	0	1	0	0	0	2.1	1	0	1	545.31	high	0.352685
A62	53	F	M4	110	62	46.4	2	0	0	0	1	4	0	1	1	0	0	1	0	1	0	0	16.9	1	15.8	1	464.989	high	0.387681
A63	69	F	M1	37	96	93.2	2	0	0	0	0	4	1	0	0	1	0	0	0	1	0	0	4.2	1	0	1	551.006	high	0.386801
A64	60	M	M1	35	94	96.4	2	1	3.9	1	0	6	1	1	1	1	0	0	0	1	1	0	22.8	1	16.8	1	437.676	high	0.397747
A65	60	M	M2	103	64	69.8	2	0	0	0	0	3	0	0	1	0	0	0	0	1	0	0	0.9	1	0	1	582.975	high	0.37458
A66	51	F	M5	5	2.9	88.8	NA	1	3.4	1	1	1	0	0	0	0	0	0	0	0	0	0	37.4	1	27.7	1	299.552	low	0.337045
A67	61	F	M1	97	86	79.6	2	0	0	1	1	3	0	1	1	0	0	0	0	0	1	0	24.1	1	6.3	1	360.637	low	0.354072
A68	62	M	M1	19	3	49.2	2	1	4.4	0	0	0	0	0	0	0	0	0	0	0	0	0	52	0	49.8	0	233.72	low	0.36124
A69	62	F	M4	98	1.5	21	3	1	6.2	1	0	1	0	NA	NA	NA	NA	NA	1	0	0	NA	12.5	1	7.1	1	421.204	high	0.348794
A70	59	F	M4	99	73.5	71.8	3	0	0	0	0	3	0	0	0	1	1	1	0	0	0	0	6.1	1	0	1	597.567	high	0.327694
A71	28	M	M1	122	0	69.6	2	1	6.8	0	1	2	1	0	0	0	0	0	0	0	0	0	61.7	0	60.6	0	181.113	low	0.390528
A72	67	M	M4	120	13	24.4	3	0	0	0	0	3	0	0	0	0	0	0	1	0	0	0	0.8	1	0	1	602.307	high	0.366347
A73	39	F	M4	69	7.5	25.4	3	1	3.4	1	1	2	0	0	0	0	0	0	0	0	1	0	61	0	5.3	1	379.38	low	0.390078
A74	62	M	M5	4	0.5	82.2	2	0	0	0	1	0	0	0	0	0	0	0	0	0	0	0	3.5	1	2.6	1	545.632	high	0.346131
A75	63	M	M8	28	19	NA	3	0	0	0	0	1	0	NA	NA	NA	NA	NA	1	NA	NA	NA	5.3	1	0	1	565.724	high	0.338606
A76	43	M	M4	101	20.5	42	3	0	0	1	0	3	0	0	0	0	0	0	0	0	1	1	26.4	1	1.8	1	506.663	high	0.347177
A77	61	F	M1	3	0	80.8	2	1	3.5	0	1	3	1	0	1	0	0	0	0	1	0	0	49	0	48.1	0	194.54	low	0.388628
A78	58	M	M1	71	NA	94	2	1	7	0	0	3	0	0	0	1	0	1	0	1	0	0	52.6	0	51	0	302.476	low	0.41067
A79	66	F	M5	63	0.4	88.6	2	0	0	1	1	1	0	NA	0	NA	NA	NA	NA	1	0	NA	5.7	1	1.8	1	460.348	high	0.3407
A80	28	F	M4	121	14.5	35.2	2	0	0	0	0	4	1	1	0	1	0	0	0	1	0	0	3.2	1	0	1	557.236	high	0.38254
A81	38	F	M1	91	84	90.6	1	1	5.2	1	1	1	0	0	0	0	0	0	0	0	0	0	42.3	0	1.1	1	223.443	low	0.380378
A82	65	F	M5	117	22.5	88	2	0	0	0	1	4	0	1	0	1	0	0	0	1	0	0	41.1	0	39.5	0	320.157	low	0.402881
A83	58	M	M2	32	12.5	41.6	2	1	4.9	0	0	1	0	1	0	NA	NA	NA	NA	0	0	NA	36.6	1	34.4	1	344.729	low	0.404912
A84	57	M	M5	118	4.5	34.2	2	0	0	0	1	2	0	0	0	0	0	0	0	1	0	0	75.8	0	74.9	0	265.951	low	0.439364
A85	63	F	M1	116	98.5	97.8	2	0	0	0	0	4	1	0	1	0	0	0	0	0	0	1	0.8	1	0	1	678.101	high	0.46324
A86	52	M	M8	40	7	24.8	2	0	0	0	0	1	0	0	0	0	0	0	0	0	0	1	43.1	0	39.8	0	138.774	low	0.43947
A87	21	F	M2	86	43	51	2	1	5.4	1	0	2	1	0	0	0	0	0	0	0	0	0	82.9	0	1.4	1	314.552	low	0.44776
A88	63	M	M1	104	67	60.8	2	0	0	0	0	2	0	0	0	0	1	1	0	0	0	0	7.6	1	0	1	577.171	high	0.401349
A89	37	M	M4	79	36	55.4	1	1	17.9	0	1	2	1	0	0	0	0	0	0	0	0	0	79.6	0	78.5	0	155.914	low	0.408853
A90	62	F	M4	36	32	69	3	1	4.8	0	1	2	1	0	0	0	0	0	0	1	0	0	10.2	1	9.3	1	408.355	high	0.435691
A91	53	M	M2	111	57	54.6	2	0	0	1	1	4	1	0	1	0	0	1	0	0	0	0	41.4	1	6.8	1	213.589	low	0.503406
A92	31	M	M2	75	17.4	26	1	0	0	0	1	0	0	0	0	0	0	0	0	0	0	0	76.4	0	75	0	141.859	low	0.422214
A93	60	M	M4	26	8.6	48.6	2	0	0	1	1	1	0	0	0	0	0	0	0	0	0	0	19.7	1	3	1	157.393	low	0.461225
A94	33	F	M2	80	73	69.2	2	0	0	0	1	2	0	0	0	0	0	1	0	1	0	0	35.8	0	34.8	0	207.152	low	0.444729
A95	42	M	M8	61	1	20.2	3	0	0	1	NA	1	0	NA	NA	NA	NA	NA	0	0	0	NA	75.4	1	65.3	1	366.173	low	0.390596
A96	58	M	M2	33	55	75	2	0	0	1	1	3	0	0	1	0	0	0	0	1	0	1	76.3	0	38	1	268.53	low	0.425773
A97	54	M	M8	123	1	21.6	2	1	6.8	0	1	1	0	0	0	0	0	0	0	0	0	0	66.5	0	65.3	0	129.03	low	0.469224
A98	55	M	M2	30	73	53.8	1	0	0	1	1	0	0	0	0	0	0	0	0	0	0	0	8.3	1	3	1	393.079	low	0.400155
A99	63	M	M2	130	52	31.6	2	0	0	0	0	1	0	0	0	1	0	0	0	0	0	0	60.6	0	57.8	0	141.773	low	0.418127
A100	39	M	M2	27	91	64.6	2	1	4.5	0	0	1	0	1	0	0	0	0	0	0	0	0	74.5	0	73.1	0	-85.0075	low	0.523726
A101	56	M	M1	124	86	95	3	1	3.3	1	1	4	0	1	1	0	0	0	1	0	0	1	10	1	8.2	1	484.977	high	0.428195
A102	62	M	M1	60	65.6	79.4	2	1	4.1	0	0	2	0	0	1	0	0	0	0	0	1	0	65.9	0	64.5	0	107.941	low	0.46711
A103	63	M	M1	74	92	68.4	2	0	0	0	0	2	0	0	0	0	0	0	1	0	1	0	9.4	1	0	1	473.574	high	0.437374
A104	36	F	M6	22	10	4.8	2	0	0	0	1	1	0	0	0	NA	NA	NA	NA	1	0	NA	60.5	0	59.4	0	91.7411	low	0.466381
A105	55	F	M2	109	75	74.4	2	1	6.7	0	1	2	1	0	0	0	0	0	0	1	0	0	58.9	0	58	0	284.057	low	0.437918
A106	24	F	M1	48	89.5	93.6	2	1	4.6	0	1	4	1	0	1	0	1	0	0	1	0	0	46.7	0	45.8	0	247.251	low	0.45692
A107	37	M	M1	114	83	90.2	3	0	0	1	0	1	0	0	0	0	0	1	0	0	0	0	15.7	1	12.4	1	151.59	low	0.577715
A108	39	M	M4	72	61.6	61.6	2	1	5.6	0	1	2	1	0	0	0	0	0	0	0	0	1	53.6	0	52.5	0	296.107	low	0.41169
A109	43	M	M2	38	83.5	85	2	0	0	0	1	1	0	0	0	0	0	0	0	1	0	0	52.5	0	51.3	0	210.791	low	0.460063
A110	50	M	M1	62	53.4	94	3	1	4.9	0	0	3	0	0	0	0	0	0	0	1	0	1	48.7	0	46.4	0	286.987	low	0.408232
A111	52	F	M1	82	75.1	75.2	2	0	0	0	1	3	0	1	1	0	0	0	0	1	0	0	47.4	0	46.5	0	310.503	low	0.42032
A112	61	F	M4	70	49	47.2	3	1	4.4	1	0	2	0	0	0	0	0	1	1	0	0	0	7.4	1	4.3	1	618.846	high	0.413728
A113	66	F	M1	45	98.5	92.6	2	1	6.6	0	0	1	0	0	1	0	0	0	0	0	0	0	58.8	0	56.4	0	157.026	low	0.50709
A114	28	F	M1	102	0	88	2	0	0	1	1	1	0	0	0	0	0	0	0	0	1	0	62.1	0	16.9	1	181.758	low	0.413026
A115	55	F	M4	100	25.5	32.2	2	0	0	1	1	7	0	1	1	0	0	1	0	1	0	0	35.3	1	18.2	1	400.786	high	0.424205
A116	37	F	M4	65	1.4	31.4	3	0	0	0	0	0	0	NA	NA	NA	NA	NA	NA	0	0	NA	2.4	1	0	1	417.954	high	0.41129
A117	56	F	M4	128	46	56.8	2	0	0	0	0	2	1	0	0	0	0	0	0	0	0	0	4.4	1	0	1	492.063	high	0.419462
A118	45	F	M4	127	29	37.8	1	0	0	0	1	2	0	0	0	0	1	1	0	0	0	0	80	0	78.9	0	214.37	low	0.41186
A119	35	F	M4	46	44	58.2	1	1	21.4	0	1	1	0	0	0	0	0	0	0	0	0	0	47	0	45.7	0	104.454	low	0.424027
A120	21	M	M1	56	17	59.6	1	0	0	0	1	1	0	0	0	0	1	0	0	0	0	0	78	0	76.6	0	40.0734	low	0.443232
A121	37	F	M2	131	60	67.6	2	0	0	0	1	5	0	1	0	0	0	1	0	1	0	0	40.8	0	39.9	0	223.924	low	0.414214
A122	64	F	M2	NA	NA	NA	2	0	0	0	0	0	NA	NA	NA	NA	NA	NA	NA	NA	NA	NA	42.5	1	0	1	247.589	low	0.488094
A123	61	M	M1	73	89.5	95.6	2	1	3.9	0	1	6	1	1	1	0	0	0	0	1	0	0	12.6	1	11.6	1	400.415	high	0.450708
A124	41	M	M2	84	23.2	23.2	1	1	26.7	0	1	0	0	0	0	0	0	0	0	0	0	0	45.6	0	44.2	0	48.2662	low	0.419558
A125	60	F	M1	41	83.5	81.2	2	0	0	0	0	4	1	1	1	0	0	0	0	1	0	0	5.3	1	0	1	493.301	high	0.398449
A126	56	M	M6	11	0	32	2	1	5.1	0	1	1	0	0	0	0	0	0	0	0	0	0	70	0	69	0	146.85	low	0.400243
A127	55	M	M2	21	13.6	30.6	3	0	0	1	0	2	0	0	0	0	0	0	1	0	0	0	14.3	1	4.1	1	434.369	high	0.402563
A128	61	M	M8	2	2.6	40.2	3	0	0	0	0	0	0	0	0	0	0	0	0	0	0	0	31.7	1	0	1	474.697	high	0.358468
ID	Age [years]	Sex (Male/Female)	AML classification FAB	Leukocytes [109/l]	Blasts in peripheral blood [%]	Blasts in bone marrow [%]	Cytogenetics (Grimwade 2010)	Transplantation in the 1st CR	Transplantation time [months]	Relapse	CR in the 1st induction	Number of mutations	FLT3-ITD	DNMT3Amut	IDH1/2mut	TET2mut	ASXL1mut	NRASmut	TP53mut	NPM1mut	CEBPAmut	RUNX1mut	OS [months]	Death	EFS [months]	Relapse/Death	MethScore	MethScore group	Average methylation of 1935 significant CpGs
B01	63	M	M4	7.99	15.5	27.8	2	0	0	1	1	1	0	0	0	0	0	1	0	0	0	0	12.6	1	6.5	1	369.941	low	0.333962
B02	59	F	M4	41	27	59	2	0	0	1	1	5	1	1	0	0	0	1	0	1	0	0	12.1	1	8.7	1	425.215	high	0.318745
B03	75	F	M1	1.64	8	29.8	3	0	0	0	0	2	0	0	0	0	0	0	1	0	0	0	3.4	1	0	1	402.49	high	0.351339
B04	70	M	M2	30.3	68.5	90	2	0	0	0	1	1	0	0	0	0	0	0	0	1	0	0	48.4	1	46.9	1	399.556	high	0.369316
B05	29	M	M8	2.53	15	26.4	2	1	3.2	0	1	0	0	0	0	0	0	0	0	0	0	0	74.4	0	73.3	0	319.043	low	0.366893
B06	32	M	M1	58.4	91.5	82.2	3	1	4	1	0	1	0	0	0	0	0	1	0	0	0	0	10.7	1	6.4	1	278.4	low	0.435401
B07	33	M	M4	14.7	7	51.2	2	0	0	0	0	0	0	0	0	0	0	0	0	0	0	0	2.6	1	0	1	449.145	high	0.326623
B08	67	F	M2	1.35	0.5	25.2	2	0	0	0	1	2	0	0	0	0	0	1	0	1	0	0	62.9	0	61.9	0	358.63	low	0.349801
B09	43	M	M2	39.6	53.5	74.8	2	1	3.9	1	0	1	0	0	0	0	0	0	0	0	0	0	31.8	1	24.9	1	-88.2116	low	0.565078
B10	40	F	M2	54.7	77.5	54	2	0	0	1	1	1	0	0	0	0	0	1	0	0	0	0	14.6	1	7.1	1	473.301	high	0.337626
B11	57	F	M4	106	52	69.6	2	0	0	0	0	2	1	1	0	0	0	0	0	0	0	0	7	1	0	1	324.632	low	0.352871
B12	56	F	M2	9.06	11	41.4	3	0	0	0	0	1	0	0	0	0	0	0	1	0	0	0	11.3	1	0	1	328.007	low	0.443623
B13	66	M	M8	34.9	87	73.4	2	0	0	1	1	2	0	0	0	0	0	0	0	1	0	0	69	0	11.1	1	197.141	low	0.485939
B14	68	M	M8	12.7	7	28.2	2	0	0	1	1	2	0	0	0	1	0	0	0	1	0	0	21.7	0	7.9	1	294.053	low	0.428607
B15	64	M	M5	185	21.5	72.2	2	1	5.6	0	1	2	1	0	0	0	0	0	0	1	0	0	65.9	0	64.8	0	299.361	low	0.433806
B16	59	F	M1	2.17	8	71.4	2	1	6.5	0	1	2	0	0	1	0	0	0	0	1	0	0	67.6	0	66.3	0	270.902	low	0.375398
B17	47	M	M2	14.4	84.5	65.8	3	0	0	0	0	2	0	0	0	0	0	0	0	0	1	0	6.9	1	0	1	272.881	low	0.45282
B18	47	F	M8	0.81	28	50	2	1	5.6	0	0	1	0	0	0	0	0	0	0	0	0	1	63.7	0	61.8	0	364.912	low	0.382284
B19	72	F	M4	44.9	17	37	1	0	0	0	1	1	0	0	0	0	0	1	0	0	0	0	65.2	0	64.2	0	203.32	low	0.389868
B20	25	M	M4	96.1	35.5	27.8	2	1	4.6	0	1	1	0	0	0	0	0	0	0	1	0	0	38.7	0	37.7	0	308.15	low	0.407528
B21	31	F	M4	3.93	16.5	40	1	0	0	1	1	2	0	0	0	0	0	1	0	0	0	0	64.9	0	10.2	1	276.979	low	0.335302
B22	64	F	M1	3.95	69	89.4	2	1	4.4	0	1	5	1	0	1	1	0	0	0	1	0	0	62.2	0	61.2	0	324.55	low	0.440573
B23	28	M	M5	16.1	49.5	77.4	3	1	4.6	0	1	1	0	0	0	0	0	0	0	0	0	0	64.7	0	63.5	0	318.559	low	0.308089
B24	65	M	M6	36.7	29.5	35.8	3	1	3.6	1	0	1	0	0	0	0	0	0	1	0	0	0	8.9	1	5.4	1	341.882	low	0.363928
B25	73	F	M8	0.69	15.5	46	2	0	0	1	0	2	0	1	1	0	0	0	0	0	0	0	7	1	3	1	381.994	low	0.348336
B26	70	F	M1	147	84.5	91.11	2	0	0	0	1	3	1	0	0	1	0	0	0	1	0	0	61.1	0	59.9	0	415.664	high	0.366502
B27	47	M	M1	218	92	86.4	2	1	4.7	0	1	3	0	0	0	0	0	1	0	0	1	0	63.8	0	62.6	0	-60.8791	low	0.555681
B28	54	F	M1	133	94.5	91.8	2	1	4.8	0	1	3	1	0	1	0	0	0	0	1	0	0	63.1	0	61.9	0	208.75	low	0.489353
B29	45	F	M8	1.82	1.5	57.2	2	0	0	1	1	0	0	0	0	0	0	0	0	0	0	0	14.3	1	8.1	1	405.188	high	0.330202
B30	67	M	M8	7.84	10.5	20	2	0	0	1	1	1	0	0	0	0	0	0	0	1	0	0	10.2	1	5.6	1	164.952	low	0.489239
B31	62	M	M6	1.24	6	74	2	0	0	0	1	1	0	0	0	0	1	0	0	0	0	0	61.5	0	59.9	0	389.352	low	0.332227
B32	70	M	M4	22.6	27	50.4	2	0	0	1	1	5	0	1	1	0	0	0	0	1	0	0	4.9	1	0.7	1	316.102	low	0.431736
B33	60	F	M2	19.9	18	30.4	1	0	0	0	1	2	0	1	0	0	0	0	0	0	0	0	59.4	0	58.2	0	199.875	low	0.377402
B34	69	M	M8	121	4.5	33.4	2	0	0	1	1	6	0	0	0	0	1	1	0	0	0	1	14.4	1	5.5	1	572.513	high	0.318144
B35	53	M	M5	29	9.5	82.6	2	0	0	1	1	3	1	1	0	0	0	0	0	1	0	0	10	1	4.6	1	511.599	high	0.301029
B36	62	M	M1	110	97	82	2	1	4.9	0	1	0	0	0	0	0	0	0	0	0	0	0	58.4	0	57.2	0	65.2693	low	0.452649
B37	67	F	M8	23.1	17	24.4	2	0	0	1	1	4	1	1	0	0	0	0	0	1	0	0	8.5	1	4.1	1	452.689	high	0.299694
B38	54	F	M8	105	7.5	34.4	2	0	0	1	1	1	0	0	0	0	0	1	0	0	0	0	29.3	1	7.5	1	197.851	low	0.504032
B39	59	F	M2	182	85	63.4	2	0	0	1	1	3	0	0	1	0	0	0	0	1	0	0	33.2	1	7.4	1	338.988	low	0.434964
B40	66	F	M4	19.4	24.5	25	3	1	3.9	1	0	1	0	0	0	0	1	0	0	0	0	0	14.1	1	7.8	1	366.582	low	0.406942
B41	46	F	M8	25.9	50	36.4	2	0	0	0	0	3	1	1	0	0	0	0	0	1	0	0	3.8	1	0	1	391.505	low	0.222168
B42	54	F	M8	218	57.5	NA	2	1	3.6	0	1	3	1	1	0	0	0	0	0	1	0	0	55.8	0	54.5	0	554.668	high	0.289461
B43	69	M	M8	12.1	27	20.4	2	0	0	0	0	1	0	0	0	0	0	0	0	0	0	0	3.9	1	0	1	255.842	low	0.403484
B44	58	F	M2	9.36	42.5	61.8	2	0	0	1	1	4	0	1	0	1	0	0	0	1	1	0	6.1	1	4.2	1	474.208	high	0.345668
B45	47	M	M4	83.4	19.5	39.8	2	1	7.6	1	1	2	1	0	0	0	0	0	0	1	0	0	17.2	1	8.5	1	384.549	low	0.40028
B46	65	M	M8	2.47	1.5	25	2	0	0	1	1	2	0	0	0	0	1	0	0	0	0	0	33	1	16.8	1	440.06	high	0.334342
B47	60	F	M8	1.93	6	25	2	1	4.1	0	0	1	0	0	0	0	0	0	0	0	0	0	54.5	0	52.7	0	439.158	high	0.336746
B48	66	F	M8	75.5	2	55.8	2	0	0	0	0	3	1	0	0	0	1	1	0	0	0	0	2.1	1	0	1	583.6	high	0.339167
B49	50	M	M2	1.28	11.5	45	3	1	5.1	0	0	2	0	0	0	0	0	1	0	0	0	0	51.8	0	48.9	0	215.141	low	0.397065
B50	24	F	M8	64.5	65	28.8	3	0	0	1	1	4	1	0	1	0	0	1	0	1	0	0	33.8	1	5.8	1	222.699	low	0.492996
M - male, F - female, CR - complete remission, FAB – French American British classification
