# Supplementary material for: MethScore as a new comprehensive DNA methylation-based value refining the prognosis in acute myeloid leukemia
Source: Clin Epigenetics. 2024 Jan 22;16:17. doi: 10.1186/s13148-024-01625-x (PMC10802002; doi:10.1186/s13148-024-01625-x)
Supplement: Supplementary file 3 — Additional file 3. List of CpGs (n = 1935) with methylation levels significantly affecting the overall survival of training cohort patients. [file 13148_2024_1625_MOESM3_ESM.xlsx]

## Sheet: significant CpGs
Additional file 3 List of CpGs (n = 1935) with methylation levels significantly affecting the overall survival of training cohort patients
									Test cohort (n=128)
#CpG	Cox regression coefficient	Impact of higher methylation levels in CpG	HR (95 % CI for HR)	p-value	Chromosome	Start	End	Annotation by UCSC gene name	mean methylation AML OS < 2 years	mean methylation AML OS > 2 years	mean methylation healthy donors	mean methylation all AML	MIN methylation all AML	MAX methylation all AML
1	3.7	worse prognosis	39 (2.4-640)	0.0099	chr1	3500398	3500399	MEGF6	0.744359	0.735738	0.796	0.746566	0.47	0.96
2	3.6	worse prognosis	35 (3-410)	0.0045	chr1	3500416	3500417	MEGF6	0.567949	0.527705	0.544	0.548889	0.23	0.82
3	5.6	worse prognosis	280 (1.6-49000)	0.033	chr1	9687259	9687260	NA	0.0119231	0.00859155	0.008	0.010082	0	0.29
4	4.4	worse prognosis	81 (2.1-3200)	0.019	chr1	9687326	9687327	NA	0.0145098	0.00162162	0	0.00693548	0	0.56
5	15	worse prognosis	2700000 (460-1.7e+10)	0.00084	chr1	9711633	9711634	NA	0.00941176	0.00263889	0.00818182	0.0054918	0	0.27
6	6.9	worse prognosis	980 (1.8-540000)	0.033	chr1	9711754	9711755	NA	0.0168085	0.00633803	0	0.0105983	0	0.22
7	-40	better prognosis	5.8e-18 (3.4e-34-0.098)	0.037	chr1	9711909	9711910	PIK3CD	0.00113208	0.0146479	0.00666667	0.00894309	0	0.47
8	7	worse prognosis	1000 (3.8-290000)	0.015	chr1	9712224	9712225	PIK3CD	0.0165385	0.00391892	0	0.0092	0	0.27
9	6.3	worse prognosis	560 (3.9-81000)	0.013	chr1	9712531	9712532	PIK3CD	0.0124528	0.00293333	0	0.00692913	0	0.4
10	9.6	worse prognosis	15000 (15-1.4e+07)	0.0062	chr1	9744127	9744128	PIK3CD	0.949434	0.949079	0.96	0.956641	0.78	1
11	3.5	worse prognosis	33 (1.3-830)	0.034	chr1	9748968	9748969	PIK3CD	0.919811	0.906974	0.879091	0.919375	0.58	1
12	2.2	worse prognosis	9.3 (1.3-65)	0.025	chr1	9748972	9748973	PIK3CD	0.852453	0.8125	0.790909	0.835391	0.38	1
13	-0.96	better prognosis	0.38 (0.15-0.99)	0.047	chr1	9749180	9749181	PIK3CD	0.3506	0.433684	0.235455	0.40392	0	1
14	2	worse prognosis	7.2 (1.2-45)	0.034	chr1	32739114	32739115	LCK	0.861321	0.823467	0.754545	0.845748	0	1
15	2.3	worse prognosis	10 (1.3-78)	0.026	chr1	36916179	36916180	NA	0.046875	0.0172857	0	0.0295726	0	0.76
16	3.1	worse prognosis	23 (1.8-300)	0.017	chr1	36916283	36916284	NA	0.0395918	0.0129167	0	0.0239167	0	0.57
17	2.4	worse prognosis	11 (1.3-99)	0.026	chr1	36916311	36916312	NA	0.0564151	0.0169737	0.0109091	0.0334375	0	0.59
18	-2.1	better prognosis	0.12 (0.021-0.7)	0.018	chr1	64058730	64058731	ITGB3BP	0.0850943	0.159324	0.09	0.129365	0	0.77
19	-1.3	better prognosis	0.27 (0.083-0.88)	0.031	chr1	64058739	64058740	ITGB3BP	0.167736	0.253919	0.159091	0.219683	0	0.88
20	1.9	worse prognosis	6.7 (1.1-42)	0.044	chr1	64059309	64059310	ITGB3BP	0.0282692	0.00173333	0.004	0.0126984	0	1
21	4.2	worse prognosis	68 (1.9-2500)	0.021	chr1	64059419	64059420	PGM1	0.0232075	0.0072973	0	0.0140476	0	0.63
22	9.2	worse prognosis	9400 (7.9-1.1e+07)	0.011	chr1	92952374	92952375	GFI1	0.0186792	0.00853333	0.0427273	0.0128346	0	0.25
23	8.6	worse prognosis	5600 (6.3-5e+06)	0.013	chr1	92952410	92952411	GFI1	0.0139216	0.00373333	0.0190909	0.00792	0	0.24
24	12	worse prognosis	130000 (100-1.7e+08)	0.0012	chr1	92952412	92952413	GFI1	0.0133962	0.0068	0.0272727	0.0096063	0	0.23
25	4.2	worse prognosis	68 (1.7-2700)	0.024	chr1	92952608	92952609	NA	0.0362264	0.0285135	0.0809091	0.0319841	0	0.32
26	-1.4	better prognosis	0.26 (0.099-0.67)	0.0052	chr1	113249202	113249203	RHOC	0.606226	0.720267	0.618182	0.678346	0	1
27	-1	better prognosis	0.37 (0.15-0.91)	0.031	chr1	113249216	113249217	RHOC	0.549434	0.634667	0.488182	0.604094	0.07	1
28	-1.1	better prognosis	0.32 (0.12-0.88)	0.027	chr1	113249224	113249225	RHOC	0.724878	0.793077	0.631	0.774	0	1
29	-1	better prognosis	0.37 (0.15-0.93)	0.035	chr1	113249225	113249226	RHOC	0.69434	0.762027	0.574545	0.739603	0.1	1
30	-1.1	better prognosis	0.33 (0.13-0.85)	0.022	chr1	113249227	113249228	RHOC	0.626098	0.726769	0.463	0.694381	0	1
31	-1	better prognosis	0.37 (0.15-0.88)	0.025	chr1	113249228	113249229	RHOC	0.577358	0.66973	0.513636	0.63619	0.03	1
32	-1.1	better prognosis	0.32 (0.12-0.84)	0.021	chr1	113249242	113249243	RHOC	0.399623	0.493514	0.291818	0.457937	0	1
33	-1.1	better prognosis	0.34 (0.14-0.8)	0.014	chr1	113249272	113249273	RHOC	0.546829	0.651667	0.33	0.617264	0	1
34	-1.2	better prognosis	0.3 (0.13-0.71)	0.0062	chr1	113249273	113249274	RHOC	0.496792	0.602162	0.401818	0.562619	0	1
35	-1.3	better prognosis	0.26 (0.091-0.74)	0.012	chr1	113249348	113249349	RHOC	0.25	0.364118	0.161429	0.320263	0	1
36	-1.6	better prognosis	0.2 (0.043-0.95)	0.044	chr1	113249369	113249370	RHOC	0.129767	0.214762	0.12	0.182	0	0.8
37	-1.4	better prognosis	0.25 (0.066-0.93)	0.039	chr1	113249415	113249416	RHOC	0.173415	0.267581	0.193333	0.232353	0	1
38	5.7	worse prognosis	310 (1.7-56000)	0.031	chr1	113249860	113249861	RHOC	0.0193023	0.00333333	0.042	0.00990476	0	0.25
39	4	worse prognosis	55 (1.1-2700)	0.044	chr1	113250144	113250145	AL603832.3	0.0182692	0.00805556	0.0172727	0.012439	0	0.33
40	0.99	worse prognosis	2.7 (1.1-6.8)	0.036	chr1	172608248	172608249	NA	0.57434	0.469467	0.379091	0.516929	0	0.99
41	2.3	worse prognosis	9.7 (1-93)	0.048	chr1	172627760	172627761	NA	0.836415	0.807895	0.808182	0.826016	0.39	1
42	1.1	worse prognosis	3.1 (1-9.8)	0.049	chr1	172628021	172628022	NA	0.738113	0.6652	0.421818	0.700866	0	1
43	2.3	worse prognosis	9.9 (1.3-77)	0.028	chr1	228745310	228745311	NA	0.794468	0.765507	0.783333	0.784	0.33	1
44	2.3	worse prognosis	10 (1.3-78)	0.028	chr1	228749792	228749793	NA	0.794468	0.765362	0.783333	0.783913	0.33	1
45	2.4	worse prognosis	11 (1.4-86)	0.022	chr1	228752033	228752034	NA	0.795532	0.763913	0.783333	0.783478	0.36	1
46	2.4	worse prognosis	11 (1.4-86)	0.021	chr1	228754274	228754275	NA	0.796383	0.765735	0.785556	0.785088	0.36	1
47	2.4	worse prognosis	11 (1.4-85)	0.021	chr1	228763190	228763191	NA	0.796383	0.765882	0.785556	0.785175	0.36	1
48	2.4	worse prognosis	11 (1.4-87)	0.022	chr1	228767673	228767674	NA	0.795532	0.763768	0.783333	0.783391	0.36	1
49	2.3	worse prognosis	10 (1.3-78)	0.028	chr1	228769913	228769914	NA	0.794468	0.765362	0.783333	0.783913	0.33	1
50	2.3	worse prognosis	9.9 (1.3-77)	0.028	chr1	228774379	228774380	NA	0.794468	0.765507	0.783333	0.784	0.33	1
51	2.3	worse prognosis	10 (1.3-78)	0.028	chr1	228776610	228776611	NA	0.794468	0.765362	0.783333	0.783913	0.33	1
52	2.3	worse prognosis	10 (1.3-78)	0.028	chr1	228778851	228778852	NA	0.794468	0.765362	0.783333	0.783913	0.33	1
53	2.4	worse prognosis	11 (1.4-86)	0.022	chr1	228781082	228781083	NA	0.795532	0.763913	0.783333	0.783478	0.36	1
54	-1.4	better prognosis	0.24 (0.07-0.84)	0.025	chr1	231299052	231299053	TRIM67	0.183462	0.266	0.214545	0.234048	0	0.79
55	1	worse prognosis	2.8 (1.2-6.7)	0.019	chr10	6104138	6104139	IL2RA	0.59283	0.4884	0.629	0.535827	0	1
56	9.5	worse prognosis	13000 (9.6-1.8e+07)	0.01	chr10	17270091	17270092	VIM-AS1	0.00942308	0.0016	0.003	0.00484127	0	0.27
57	13	worse prognosis	570000 (360-8.8e+08)	0.00041	chr10	17270698	17270699	VIM-AS1	0.0135849	0.00297297	0.00727273	0.00746032	0	0.25
58	9.1	worse prognosis	9000 (9.3-8700000)	0.0095	chr10	17270917	17270918	VIM-AS1	0.0109756	0.000833333	0.00333333	0.005	0	0.23
59	6	worse prognosis	400 (3-54000)	0.017	chr10	17272017	17272018	VIM	0.0201887	0.00506849	0.00727273	0.01152	0	0.32
60	7.9	worse prognosis	2700 (11-670000)	0.0049	chr10	17272484	17272485	VIM	0.00980769	0.0022973	0.00545454	0.00544	0	0.34
61	7	worse prognosis	1100 (9.4-130000)	0.004	chr10	17272593	17272594	VIM	0.0115094	0.00328947	0.00818182	0.00671875	0	0.39
62	2.6	worse prognosis	13 (1.1-170)	0.046	chr10	17272940	17272941	VIM	0.0542553	0.038806	0.09375	0.0455752	0	0.52
63	-2.6	better prognosis	0.072 (0.011-0.48)	0.0069	chr10	42599934	42599935	NA	0.786471	0.856389	0.82	0.83418	0.08	1
64	-1.1	better prognosis	0.35 (0.13-0.9)	0.029	chr10	50818839	50818840	CHAT	0.328302	0.432	0.234	0.392126	0	1
65	-1.2	better prognosis	0.31 (0.13-0.79)	0.013	chr10	50818854	50818855	CHAT	0.21434	0.379867	0.103	0.31378	0	1
66	-1.4	better prognosis	0.24 (0.061-0.95)	0.042	chr10	50819068	50819069	CHAT	0.15025	0.236949	0.0275	0.20398	0	0.93
67	9.8	worse prognosis	19000 (88-3900000)	0.00032	chr10	73847066	73847067	SPOCK2	0.0104167	0.00264706	0	0.00591304	0	0.44
68	-6.3	better prognosis	0.0018 (4.8e-06-0.64)	0.035	chr10	73847298	73847299	SPOCK2	0.0177358	0.0451351	0.0227273	0.0339683	0	0.44
69	-13	better prognosis	1.8e-06 (1.9e-11-0.18)	0.024	chr10	73847319	73847320	SPOCK2	0.00886792	0.0231944	0.00545454	0.0172581	0	0.3
70	3.5	worse prognosis	35 (1.2-990)	0.038	chr10	73847639	73847640	SPOCK2	0.038	0.00896552	0	0.0210309	0	0.47
71	-10	better prognosis	3.3e-05 (1.5e-09-0.7)	0.042	chr10	73847658	73847659	SPOCK2	0.0068	0.024	0.004	0.0169748	0	0.22
72	4.9	worse prognosis	140 (1.4-14000)	0.036	chr10	73847793	73847794	SPOCK2	0.0196154	0.00547945	0.0133333	0.0114516	0	0.25
73	-3.1	better prognosis	0.045 (0.0031-0.67)	0.024	chr10	73857844	73857845	ASCC1	0.890943	0.925263	0.917273	0.918281	0.45	1
74	6.7	worse prognosis	780 (1.6-380000)	0.035	chr10	73859305	73859306	ASCC1	0.965283	0.948933	0.967273	0.963228	0.27	1
75	2.1	worse prognosis	8.2 (1.3-52)	0.026	chr10	89125187	89125188	NUTM2D	0.823333	0.757937	0.77875	0.791635	0.29	1
76	7.8	worse prognosis	2500 (17-380000)	0.0022	chr10	90750580	90750581	ACTA2	0.015283	0.00486486	0.0154545	0.00928571	0	0.5
77	4	worse prognosis	55 (6.1-490)	0.00036	chr10	90750985	90750986	ACTA2	0.03	0.00197183	0.00363636	0.0136667	0	0.75
78	7.4	worse prognosis	1600 (2.5-1e+06)	0.025	chr10	102757009	102757010	LZTS2	0.0104545	0.00424242	0	0.00678899	0	0.31
79	6.9	worse prognosis	1000 (4.1-260000)	0.014	chr10	102757054	102757055	LZTS2	0.0154545	0.00231884	0.00727273	0.0075	0	0.35
80	5.8	worse prognosis	320 (2.2-47000)	0.024	chr10	102758307	102758308	LZTS2	0.0170213	0.00318841	0.00625	0.00886956	0	0.25
81	7.1	worse prognosis	1200 (1.6-950000)	0.036	chr10	102758317	102758318	LZTS2	0.0122642	0.00783784	0	0.0097619	0	0.23
82	-14	better prognosis	9.8e-07 (1.5e-12-0.65)	0.043	chr10	102758336	102758337	LZTS2	0.00469388	0.0169444	0.00222222	0.0120833	0	0.21
83	8.3	worse prognosis	4200 (4.5-3900000)	0.017	chr10	102758921	102758922	LZTS2	0.0148	0.00314286	0	0.00806723	0	0.23
84	4.3	worse prognosis	74 (1.7-3200)	0.024	chr10	102759072	102759073	LZTS2	0.0216981	0.00890411	0.00636364	0.0144	0	0.52
85	8.4	worse prognosis	4600 (21-1e+06)	0.0022	chr10	102759193	102759194	LZTS2	0.0118	0.00169014	0	0.00591667	0	0.38
86	6.9	worse prognosis	1000 (1.7-630000)	0.034	chr10	102759338	102759339	LZTS2	0.0118868	0.00152778	0.0218182	0.00596774	0	0.24
87	7.8	worse prognosis	2400 (5.4-1100000)	0.012	chr10	102759434	102759435	LZTS2	0.0138	0.000810811	0	0.00609756	0	0.21
88	10	worse prognosis	35000 (1.6-7.4e+08)	0.04	chr10	102759479	102759480	LZTS2	0.00895833	0.00275362	0.006	0.00534483	0	0.22
89	7.1	worse prognosis	1200 (4.8-3e+05)	0.012	chr10	102759651	102759652	LZTS2	0.0195349	0.00446154	0.00777778	0.0105607	0	0.29
90	-10	better prognosis	4.4e-05 (7.8e-09-0.25)	0.023	chr10	102759760	102759761	LZTS2	0.0116327	0.0285714	0.062	0.0217797	0	0.22
91	-1.1	better prognosis	0.32 (0.11-0.95)	0.041	chr10	102759961	102759962	LZTS2	0.175417	0.311972	0.442	0.259068	0	0.88
92	-1.1	better prognosis	0.33 (0.12-0.89)	0.029	chr10	102760290	102760291	LZTS2	0.262642	0.398289	0.46	0.345234	0	1
93	-1.1	better prognosis	0.32 (0.12-0.88)	0.028	chr10	102760329	102760330	LZTS2	0.226667	0.374429	0.585	0.317009	0	1
94	-1	better prognosis	0.36 (0.13-0.98)	0.045	chr10	102760330	102760331	LZTS2	0.234151	0.351467	0.476364	0.305276	0	0.99
95	-1	better prognosis	0.36 (0.14-0.91)	0.03	chr10	102761314	102761315	LZTS2	0.293077	0.4396	0.516	0.382619	0.01	1
96	-0.97	better prognosis	0.38 (0.15-0.97)	0.042	chr10	102761320	102761321	LZTS2	0.279038	0.414133	0.38	0.361667	0	1
97	-1.7	better prognosis	0.19 (0.053-0.66)	0.0091	chr10	102761684	102761685	LZTS2	0.842941	0.890789	0.917273	0.878492	0.11	1
98	-1.4	better prognosis	0.25 (0.067-0.94)	0.04	chr11	308688	308689	IFITM2	0.21	0.274595	0.202727	0.24992	0	0.79
99	1.8	worse prognosis	6.1 (1.1-32)	0.035	chr11	312767	312768	IFITM2	0.845094	0.787632	0.600909	0.817578	0.29	1
100	-4.2	better prognosis	0.014 (0.00029-0.7)	0.032	chr11	313756	313757	IFITM2	0.0363462	0.0691892	0.025	0.05608	0	0.57
101	-1.3	better prognosis	0.27 (0.087-0.84)	0.024	chr11	320315	320316	AC136475.1	0.313269	0.386184	0.290909	0.35937	0	0.8
102	-1.2	better prognosis	0.3 (0.096-0.92)	0.036	chr11	320655	320656	AC136475.1	0.167917	0.291831	0.217778	0.243898	0	0.94
103	-1.9	better prognosis	0.15 (0.029-0.74)	0.02	chr11	320682	320683	AC136475.1	0.0905263	0.218361	0.148571	0.17102	0	0.82
104	1.1	worse prognosis	3 (1-8.7)	0.044	chr11	14993535	14993536	CALCB	0.217925	0.167027	0.0822222	0.189762	0	0.96
105	1.3	worse prognosis	3.8 (1.5-9.5)	0.0051	chr11	14993562	14993563	CALCB	0.26717	0.184605	0.109091	0.220234	0	1
106	1	worse prognosis	2.8 (1.1-7.3)	0.037	chr11	14993563	14993564	CALCB	0.249623	0.200946	0.0944444	0.223016	0	1
107	1.2	worse prognosis	3.2 (1-10)	0.046	chr11	14993694	14993695	CALCB	0.247358	0.214737	0.0881818	0.229922	0	0.89
108	1.4	worse prognosis	3.9 (1.1-14)	0.042	chr11	14993781	14993782	CALCB	0.131132	0.104868	0.0681818	0.116562	0	0.95
109	-1.7	better prognosis	0.18 (0.046-0.72)	0.015	chr11	17741485	17741486	MYOD1	0.173269	0.259041	0.0745455	0.225161	0	0.93
110	-1	better prognosis	0.36 (0.13-0.98)	0.045	chr11	17741604	17741605	MYOD1	0.3694	0.449867	0.270909	0.421048	0	0.93
111	-1.5	better prognosis	0.23 (0.054-0.98)	0.047	chr11	17741730	17741731	MYOD1	0.128491	0.1952	0.0654545	0.168898	0	0.82
112	-1.3	better prognosis	0.26 (0.074-0.93)	0.038	chr11	17741834	17741835	MYOD1	0.147925	0.231096	0.0872727	0.19768	0	0.88
113	-2.1	better prognosis	0.12 (0.02-0.76)	0.024	chr11	17741923	17741924	MYOD1	0.0715385	0.149054	0.083	0.118	0	0.81
114	1.3	worse prognosis	3.7 (1.2-11)	0.022	chr11	17742048	17742049	MYOD1	0.247358	0.179722	0.129091	0.210081	0	1
115	-1.7	better prognosis	0.18 (0.041-0.82)	0.026	chr11	17742482	17742483	MYOD1	0.115	0.207432	0.0836364	0.171545	0	0.79
116	-1.5	better prognosis	0.22 (0.056-0.88)	0.033	chr11	17742486	17742487	MYOD1	0.164231	0.2576	0.119091	0.221111	0	0.92
117	-1.4	better prognosis	0.24 (0.074-0.8)	0.02	chr11	17742502	17742503	MYOD1	0.1872	0.267838	0.0854545	0.237236	0	1
118	-1.9	better prognosis	0.16 (0.025-0.97)	0.047	chr11	17742798	17742799	MYOD1	0.115882	0.162162	0.0963636	0.144435	0	0.61
119	-1.2	better prognosis	0.29 (0.085-0.99)	0.048	chr11	17742926	17742927	MYOD1	0.171667	0.254722	0.065	0.223361	0	0.8
120	-1.2	better prognosis	0.31 (0.12-0.83)	0.02	chr11	17743278	17743279	MYOD1	0.389245	0.490132	0.331818	0.452188	0	1
121	1.1	worse prognosis	3.1 (1.2-8)	0.017	chr11	17743337	17743338	MYOD1	0.2675	0.237838	0.157273	0.25208	0	0.93
122	1	worse prognosis	2.9 (1-8)	0.048	chr11	17743364	17743365	MYOD1	0.289216	0.264054	0.215455	0.276532	0	0.93
123	1.7	worse prognosis	5.3 (1.3-22)	0.022	chr11	17743681	17743682	NA	0.1	0.0612162	0.0481818	0.07784	0	0.73
124	-6.4	better prognosis	0.0017 (1.3e-05-0.23)	0.011	chr11	32442706	32442707	WT1	0.030566	0.0627632	0.0854545	0.0499219	0	0.27
125	-4.4	better prognosis	0.012 (0.00015-0.99)	0.049	chr11	32442906	32442907	WT1	0.0320755	0.0597368	0.0854545	0.04875	0	0.44
126	5.3	worse prognosis	200 (1.5-27000)	0.035	chr11	32444573	32444574	WT1	0.906415	0.907105	0.930909	0.913906	0.7	1
127	-1.6	better prognosis	0.21 (0.056-0.76)	0.018	chr11	32445693	32445694	WT1	0.6808	0.753857	0.861111	0.729496	0.07	1
128	-1	better prognosis	0.35 (0.13-0.93)	0.035	chr11	32449108	32449109	WT1	0.686154	0.718133	0.378	0.710635	0.1	1
129	-0.75	better prognosis	0.47 (0.23-0.95)	0.036	chr11	32449577	32449578	WT1	0.5012	0.56625	0.0436364	0.54405	0	1
130	-0.7	better prognosis	0.5 (0.25-0.99)	0.046	chr11	32449652	32449653	WT1	0.501346	0.540411	0.0527273	0.528387	0	1
131	-0.83	better prognosis	0.44 (0.2-0.97)	0.041	chr11	32450200	32450201	WT1	0.6314	0.704324	0.347	0.680407	0	1
132	-0.81	better prognosis	0.44 (0.21-0.96)	0.039	chr11	32452498	32452499	WT1	0.5606	0.648	0.239	0.617984	0	1
133	-0.91	better prognosis	0.4 (0.19-0.88)	0.022	chr11	32452514	32452515	WT1	0.5604	0.647368	0.185455	0.61776	0	1
134	-0.76	better prognosis	0.47 (0.22-0.99)	0.048	chr11	32452583	32452584	WT1	0.562745	0.649178	0.14	0.618618	0	1
135	-0.86	better prognosis	0.42 (0.21-0.85)	0.015	chr11	32452598	32452599	WT1	0.494902	0.603425	0.0433333	0.563333	0	1
136	-1	better prognosis	0.36 (0.15-0.86)	0.023	chr11	32452625	32452626	WT1	0.675098	0.754028	0.378889	0.727213	0	1
137	-0.78	better prognosis	0.46 (0.22-0.96)	0.039	chr11	32452665	32452666	WT1	0.529574	0.611944	0.0677778	0.584322	0	1
138	-0.94	better prognosis	0.39 (0.16-0.95)	0.039	chr11	32453413	32453414	WT1	0.434528	0.515333	0.152727	0.485669	0	1
139	-1.1	better prognosis	0.35 (0.14-0.9)	0.029	chr11	32453414	32453415	WT1	0.423019	0.480921	0.177273	0.460703	0	0.95
140	-0.86	better prognosis	0.42 (0.2-0.91)	0.027	chr11	32454876	32454877	WT1	0.381321	0.472838	0.0918182	0.438095	0	1
141	-0.74	better prognosis	0.48 (0.23-1)	0.049	chr11	32454911	32454912	WT1	0.443585	0.5396	0.126	0.50378	0	1
142	-0.82	better prognosis	0.44 (0.21-0.93)	0.032	chr11	32454913	32454914	WT1	0.412075	0.493067	0.076	0.46315	0	1
143	-1	better prognosis	0.37 (0.16-0.85)	0.02	chr11	32454950	32454951	WT1	0.539434	0.61973	0.254545	0.590873	0	1
144	-0.84	better prognosis	0.43 (0.2-0.92)	0.029	chr11	32455081	32455082	WT1	0.346038	0.442237	0.0590909	0.405859	0	1
145	-0.95	better prognosis	0.39 (0.17-0.89)	0.025	chr11	32455158	32455159	WT1	0.298679	0.410526	0.0790909	0.367422	0	0.97
146	-0.85	better prognosis	0.43 (0.18-1)	0.049	chr11	32455159	32455160	WT1	0.300385	0.388947	0.0709091	0.355748	0	0.94
147	-1	better prognosis	0.35 (0.14-0.89)	0.027	chr11	32455292	32455293	WT1	0.208868	0.324533	0.0945455	0.278819	0	0.94
148	-1	better prognosis	0.35 (0.13-0.95)	0.039	chr11	32455294	32455295	WT1	0.198491	0.297867	0.0563636	0.25874	0	0.95
149	-1.1	better prognosis	0.35 (0.12-1)	0.049	chr11	32455322	32455323	WT1	0.158491	0.251467	0.0727273	0.214646	0	0.94
150	-1	better prognosis	0.36 (0.13-0.98)	0.046	chr11	32455423	32455424	WT1	0.158302	0.2716	0.0454545	0.226457	0	0.95
151	-1.4	better prognosis	0.26 (0.076-0.86)	0.028	chr11	32455425	32455426	WT1	0.124151	0.2308	0.0581818	0.18811	0	0.91
152	-1.4	better prognosis	0.24 (0.065-0.91)	0.036	chr11	32455514	32455515	WT1	0.12566	0.2144	0.0754545	0.179055	0	0.85
153	2.5	worse prognosis	12 (1.5-89)	0.018	chr11	32457024	32457025	WT1	0.0455814	0.0187692	0.0225	0.0297196	0	0.66
154	-0.82	better prognosis	0.44 (0.21-0.94)	0.033	chr11	32460058	32460059	WT1-AS	0.415472	0.499342	0.209	0.468516	0	1
155	-0.77	better prognosis	0.46 (0.22-0.97)	0.041	chr11	32460081	32460082	WT1-AS	0.544717	0.597105	0.191	0.580078	0	1
156	-1.3	better prognosis	0.28 (0.091-0.83)	0.023	chr11	32461093	32461094	WT1-AS	0.19375	0.286667	0.097	0.25069	0	0.92
157	1.4	worse prognosis	4.2 (1.2-15)	0.023	chr11	32466063	32466064	WT1-AS	0.286226	0.236579	0.429091	0.258984	0	0.99
158	5	worse prognosis	140 (1.2-18000)	0.043	chr11	32466536	32466537	WT1-AS	0.926792	0.929211	0.972727	0.935469	0.74	1
159	7.7	worse prognosis	2300 (1.1-4700000)	0.046	chr11	32466942	32466943	WT1-AS	0.960476	0.96459	0.983333	0.972353	0.62	1
160	2.7	worse prognosis	15 (1.3-170)	0.032	chr11	32471027	32471028	WT1-AS	0.849434	0.816842	0.74	0.836719	0.37	1
161	2.1	worse prognosis	8.5 (1.2-61)	0.034	chr11	32471870	32471871	WT1-AS	0.865283	0.809474	0.728182	0.838906	0.36	1
162	1.7	worse prognosis	5.5 (1.3-24)	0.022	chr11	32472385	32472386	WT1-AS	0.780566	0.726316	0.793636	0.754453	0.22	1
163	2.6	worse prognosis	13 (1.1-160)	0.04	chr11	32472420	32472421	WT1-AS	0.86566	0.846184	0.873636	0.860859	0.27	1
164	5.7	worse prognosis	310 (2.1-45000)	0.025	chr11	32472571	32472572	WT1-AS	0.944717	0.937703	0.933636	0.948095	0.71	1
165	-3	better prognosis	0.052 (0.0072-0.37)	0.0032	chr11	32473458	32473459	WT1-AS	0.833019	0.862083	0.863333	0.856613	0.28	1
166	2.3	worse prognosis	9.7 (1.1-85)	0.039	chr11	32475212	32475213	WT1-AS	0.853208	0.822237	0.754	0.841484	0.43	1
167	-1.5	better prognosis	0.22 (0.05-0.98)	0.047	chr11	47399636	47399637	SPI1	0.102745	0.206027	0.379091	0.164878	0	0.86
168	-3	better prognosis	0.051 (0.0047-0.55)	0.014	chr11	47399826	47399827	SPI1	0.0635294	0.124507	0.254545	0.0998347	0	0.52
169	-2.6	better prognosis	0.075 (0.0069-0.82)	0.034	chr11	47399827	47399828	SPI1	0.0676471	0.117945	0.194545	0.0980488	0	0.67
170	-2.5	better prognosis	0.083 (0.013-0.53)	0.0089	chr11	47399869	47399870	SPI1	0.0839216	0.172162	0.313	0.137258	0	0.84
171	-1.5	better prognosis	0.22 (0.054-0.91)	0.037	chr11	47399893	47399894	SPI1	0.107955	0.213889	0.316364	0.175217	0	0.88
172	-3.9	better prognosis	0.021 (0.0014-0.32)	0.0055	chr11	47399911	47399912	SPI1	0.0544	0.117867	0.225	0.0932258	0	0.58
173	-3.4	better prognosis	0.035 (0.0023-0.51)	0.014	chr11	47399918	47399919	SPI1	0.0642	0.1184	0.271	0.0975	0	0.56
174	-3.2	better prognosis	0.041 (0.0024-0.72)	0.029	chr11	47399940	47399941	SPI1	0.0514	0.0969863	0.203333	0.0790984	0	0.41
175	-1.2	better prognosis	0.29 (0.086-0.96)	0.042	chr11	47399980	47399981	SPI1	0.135962	0.244737	0.253636	0.202126	0	1
176	-1.9	better prognosis	0.15 (0.03-0.7)	0.016	chr11	47399994	47399995	SPI1	0.0978846	0.196184	0.285455	0.15748	0	0.78
177	-3.4	better prognosis	0.034 (0.0022-0.51)	0.014	chr11	47400114	47400115	SPI1	0.0456	0.10973	0.123636	0.0845528	0	0.67
178	-1.8	better prognosis	0.16 (0.033-0.76)	0.021	chr11	47400146	47400147	NA	0.109434	0.202703	0.272727	0.165079	0	0.89
179	-1.7	better prognosis	0.18 (0.036-0.9)	0.037	chr11	47400147	47400148	NA	0.0938	0.180133	0.203636	0.146774	0	0.82
180	6	worse prognosis	420 (1.1-170000)	0.048	chr11	47416332	47416333	AC090559.1	0.0121569	0.00210526	0	0.00619048	0	0.27
181	-2.3	better prognosis	0.095 (0.0099-0.92)	0.042	chr11	47416930	47416931	AC090559.1	0.0754902	0.114265	0.159	0.0984746	0	0.73
182	-1.5	better prognosis	0.22 (0.056-0.85)	0.028	chr11	47417032	47417033	AC090559.1	0.122245	0.246269	0.374	0.195565	0	0.89
183	-1.3	better prognosis	0.27 (0.079-0.91)	0.035	chr11	47417112	47417113	AC090559.1	0.14	0.256842	0.420909	0.211024	0	0.95
184	-1.6	better prognosis	0.2 (0.051-0.79)	0.022	chr11	47417113	47417114	AC090559.1	0.123061	0.236812	0.345455	0.191197	0	0.86
185	-1.5	better prognosis	0.23 (0.063-0.84)	0.026	chr11	47417123	47417124	AC090559.1	0.1378	0.247101	0.393636	0.202881	0	1
186	1.6	worse prognosis	5.1 (1.6-16)	0.006	chr11	64058937	64058938	KCNK4	0.134286	0.0621333	0.0563636	0.0913821	0	0.89
187	-1.1	better prognosis	0.33 (0.13-0.83)	0.018	chr11	118763112	118763113	CXCR5	0.6172	0.700822	0.549091	0.672295	0	1
188	0.97	worse prognosis	2.6 (1-7)	0.049	chr12	4918465	4918466	GALNT8	0.1832	0.141111	0.099	0.159669	0	1
189	-1.3	better prognosis	0.27 (0.079-0.95)	0.042	chr12	5020592	5020593	AC005906.2	0.1875	0.277419	0.412222	0.242381	0	1
190	-1.4	better prognosis	0.25 (0.092-0.65)	0.005	chr12	7244852	7244853	C1R	0.6425	0.767361	0.724444	0.723445	0.04	1
191	-1.4	better prognosis	0.24 (0.093-0.6)	0.0023	chr12	7244854	7244855	C1R	0.626531	0.755278	0.607778	0.709	0	1
192	-1.2	better prognosis	0.31 (0.1-0.96)	0.043	chr12	7245025	7245026	C1R	0.240189	0.305263	0.252727	0.280703	0	0.99
193	1.8	worse prognosis	5.8 (1-32)	0.045	chr12	7245267	7245268	C1RL	0.0526415	0.0088	0.0163636	0.0271654	0	0.8
194	-3.8	better prognosis	0.022 (6e-04-0.83)	0.039	chr12	47529510	47529511	PCED1B	0.926744	0.97	0.975714	0.962054	0.73	1
195	-1.4	better prognosis	0.26 (0.093-0.71)	0.0091	chr12	54321369	54321370	NA	0.353077	0.4532	0.205455	0.415476	0	1
196	-1.6	better prognosis	0.21 (0.079-0.56)	0.0017	chr12	54321370	54321371	NA	0.362453	0.477368	0.217273	0.433516	0	1
197	1.7	worse prognosis	5.5 (1.7-18)	0.0047	chr12	54322150	54322151	NA	0.2158	0.160946	0.101818	0.184553	0	0.85
198	1.5	worse prognosis	4.4 (1-18)	0.043	chr12	54322263	54322264	NA	0.166792	0.100921	0.0745455	0.128984	0	0.9
199	1.3	worse prognosis	3.7 (1-13)	0.045	chr12	54322765	54322766	NA	0.177358	0.088	0.0927273	0.125984	0	0.94
200	0.93	worse prognosis	2.5 (1-6.2)	0.041	chr12	54332719	54332720	HOXC13-AS	0.233077	0.147237	0.106	0.183543	0	1
201	-1.3	better prognosis	0.27 (0.094-0.76)	0.014	chr12	54332775	54332776	HOXC13-AS	0.3054	0.426301	0.193333	0.380246	0	0.94
202	-1.6	better prognosis	0.21 (0.056-0.77)	0.019	chr12	54332802	54332803	HOXC13-AS	0.144694	0.273151	0.114	0.223388	0	0.93
203	0.95	worse prognosis	2.6 (1.1-6.2)	0.037	chr12	54333206	54333207	HOXC13-AS	0.365192	0.294366	0.128	0.326967	0	1
204	1.1	worse prognosis	3 (1-8.6)	0.043	chr12	54333249	54333250	HOXC13-AS	0.258269	0.23	0.166364	0.2436	0	0.98
205	-1.6	better prognosis	0.19 (0.037-0.99)	0.049	chr12	54333441	54333442	HOXC13	0.102745	0.133151	0.118	0.121626	0	0.83
206	-2	better prognosis	0.14 (0.032-0.63)	0.011	chr12	54333449	54333450	HOXC13	0.1124	0.223714	0.0581818	0.178824	0	0.86
207	-3.3	better prognosis	0.037 (0.0041-0.33)	0.0033	chr12	54333669	54333670	HOXC13	0.0913462	0.154342	0.08	0.129764	0	0.66
208	1.5	worse prognosis	4.3 (1.2-15)	0.022	chr12	54344902	54344903	NA	0.149808	0.0898571	0.138	0.116364	0	0.78
209	1.2	worse prognosis	3.3 (1.2-9)	0.021	chr12	54344997	54344998	NA	0.207551	0.17662	0.184444	0.19084	0	1
210	2.4	worse prognosis	11 (2-61)	0.0064	chr12	54345040	54345041	NA	0.0612	0.0164865	0.008	0.0347967	0	0.72
211	2.4	worse prognosis	11 (1.5-74)	0.017	chr12	54345041	54345042	NA	0.054717	0.0180822	0.0236364	0.03376	0	0.67
212	2.3	worse prognosis	10 (1.6-68)	0.015	chr12	54345863	54345864	NA	0.0688462	0.0465789	0.0609091	0.056063	0	0.67
213	1.4	worse prognosis	3.9 (1-15)	0.043	chr12	54349229	54349230	HOXC12	0.1232	0.0717808	0.0563636	0.0934426	0	0.84
214	1.7	worse prognosis	5.3 (1.6-18)	0.0073	chr12	54366761	54366762	HOTAIR	0.206154	0.156711	0.0590909	0.178189	0	0.86
215	2.5	worse prognosis	12 (3.3-46)	0.00021	chr12	54366824	54366825	HOTAIR	0.197925	0.120395	0.0772727	0.153438	0	0.74
216	1.7	worse prognosis	5.5 (1.4-23)	0.017	chr12	54366825	54366826	HOTAIR	0.191731	0.125526	0.0981818	0.153622	0	0.75
217	1.1	worse prognosis	3.1 (1-9.3)	0.043	chr12	54368753	54368754	HOXC11	0.179608	0.1264	0.0718182	0.14912	0	1
218	1.4	worse prognosis	4.2 (1.1-17)	0.042	chr12	54368816	54368817	HOXC11	0.1198	0.0769014	0.0422222	0.0954167	0	0.82
219	-3.5	better prognosis	0.03 (0.002-0.47)	0.013	chr12	54369178	54369179	HOXC11	0.0554717	0.110789	0.0527273	0.08875	0	0.7
220	-4.4	better prognosis	0.012 (0.00051-0.3)	0.007	chr12	54369207	54369208	HOXC11	0.0411321	0.0889474	0.0236364	0.0698437	0	0.6
221	-2.7	better prognosis	0.067 (0.0048-0.95)	0.046	chr12	54369208	54369209	HOXC11	0.0496226	0.0898667	0.0245455	0.0737795	0	0.77
222	-3.2	better prognosis	0.042 (0.0027-0.65)	0.024	chr12	54369223	54369224	HOXC11	0.0473585	0.0905263	0.0245455	0.0733594	0	0.61
223	-1.8	better prognosis	0.17 (0.035-0.81)	0.026	chr12	54369349	54369350	HOXC11	0.117358	0.184667	0.0854545	0.158031	0	0.82
224	-1.4	better prognosis	0.25 (0.078-0.83)	0.023	chr12	54379328	54379329	HOXC10	0.199804	0.272192	0.201818	0.24439	0	0.98
225	-0.96	better prognosis	0.38 (0.15-0.97)	0.044	chr12	54379727	54379728	HOXC10	0.381915	0.463521	0.27	0.434701	0	1
226	2	worse prognosis	7.4 (1.5-36)	0.014	chr12	54380350	54380351	HOXC10	0.0618868	0.0284	0.00818182	0.0425984	0	1
227	2	worse prognosis	7.1 (1.6-32)	0.01	chr12	54380351	54380352	HOXC10	0.065	0.0274667	0.0354545	0.0431746	0	0.9
228	2.1	worse prognosis	8.2 (1.6-42)	0.011	chr12	54387560	54387561	AC012531.2	0.122708	0.0653521	0.116667	0.0892373	0	0.75
229	-1.2	better prognosis	0.29 (0.087-0.97)	0.045	chr12	54387646	54387647	AC012531.2	0.631176	0.6864	0.471818	0.66936	0.02	1
230	-1.5	better prognosis	0.23 (0.051-1)	0.049	chr12	54388328	54388329	AC012531.2	0.160189	0.2092	0.0945455	0.190394	0	0.85
231	2	worse prognosis	7.3 (1.3-41)	0.024	chr12	54388592	54388593	AC012531.2	0.0886792	0.0495946	0.0736364	0.0664286	0	0.71
232	2.1	worse prognosis	8 (1.8-34)	0.0054	chr12	54389047	54389048	AC012531.2	0.114717	0.0543421	0.0290909	0.0797656	0	0.73
233	2.1	worse prognosis	8.2 (1.8-37)	0.0066	chr12	54389065	54389066	AC012531.2	0.156226	0.102763	0.0809091	0.125703	0	0.71
234	1.9	worse prognosis	7 (1-48)	0.049	chr12	54389139	54389140	AC012531.2	0.0435849	0.0148	0.0254545	0.0269291	0	0.9
235	2.2	worse prognosis	9.1 (1-82)	0.049	chr12	54389997	54389998	AC012531.2	0.0558491	0.0244	0.0318182	0.0377165	0	0.59
236	-1	better prognosis	0.36 (0.14-0.95)	0.038	chr12	54390563	54390564	AC012531.2	0.515385	0.60137	0.486	0.570161	0.03	1
237	-1.1	better prognosis	0.32 (0.11-0.94)	0.038	chr12	54390624	54390625	AC012531.2	0.341698	0.432432	0.258182	0.397698	0	0.97
238	-1	better prognosis	0.35 (0.13-0.95)	0.039	chr12	54390733	54390734	AC012531.2	0.518868	0.572603	0.490909	0.5544	0	1
239	-2.2	better prognosis	0.11 (0.013-0.91)	0.04	chr12	54390948	54390949	AC012531.2	0.0967925	0.155395	0.0836364	0.132344	0	0.62
240	-1.4	better prognosis	0.25 (0.064-0.96)	0.043	chr12	54391631	54391632	AC012531.2	0.1476	0.246714	0.0781818	0.207143	0	1
241	1.4	worse prognosis	4 (1-16)	0.044	chr12	54391935	54391936	AC012531.2	0.158846	0.101333	0.0472727	0.125873	0	0.75
242	1.4	worse prognosis	4.2 (1-17)	0.048	chr12	54392130	54392131	AC012531.2	0.120976	0.0845588	0.134444	0.0991667	0	0.9
243	-1.8	better prognosis	0.16 (0.029-0.9)	0.037	chr12	54392857	54392858	AC012531.2	0.103774	0.171757	0.0718182	0.144524	0	0.84
244	-3.3	better prognosis	0.037 (0.0014-0.98)	0.049	chr12	54393814	54393815	AC012531.2	0.0418868	0.0757895	0.0363636	0.0623438	0	0.49
245	-1.7	better prognosis	0.18 (0.038-0.82)	0.027	chr12	54394331	54394332	AC012531.2	0.113542	0.185571	0.0690909	0.157607	0	0.81
246	-1.7	better prognosis	0.19 (0.042-0.84)	0.028	chr12	54394332	54394333	AC012531.2	0.114615	0.190533	0.151818	0.160714	0	0.88
247	-3.7	better prognosis	0.024 (0.00086-0.67)	0.028	chr12	54394345	54394346	AC012531.2	0.032449	0.085	0.0481818	0.0645902	0	0.72
248	-1.9	better prognosis	0.15 (0.027-0.83)	0.03	chr12	54394356	54394357	AC012531.2	0.0818367	0.150533	0.0709091	0.12439	0	0.81
249	-3.3	better prognosis	0.037 (0.0026-0.54)	0.016	chr12	54399651	54399652	AC012531.2	0.0555556	0.105303	0.0683333	0.0859091	0	0.67
250	2.4	worse prognosis	11 (1.3-88)	0.029	chr12	54400082	54400083	AC012531.2	0.0392453	0.00586667	0	0.0198425	0	0.63
251	1.7	worse prognosis	5.4 (1.1-25)	0.033	chr12	54402839	54402840	AC012531.2	0.109545	0.0561667	0.06875	0.0795146	0	0.93
252	3.5	worse prognosis	33 (1.5-740)	0.027	chr12	54403254	54403255	AC012531.2	0.0238	0.00388889	0.00363636	0.0121488	0	0.44
253	-1.6	better prognosis	0.2 (0.052-0.75)	0.018	chr12	54410663	54410664	AC012531.2	0.224528	0.313289	0.142727	0.278984	0	0.84
254	2.2	worse prognosis	9.1 (2.2-38)	0.0024	chr12	54410727	54410728	AC012531.2	0.123077	0.0877632	0.0618182	0.102913	0	0.63
255	2.2	worse prognosis	8.8 (1.9-41)	0.0061	chr12	54410728	54410729	AC012531.2	0.113962	0.0846053	0.0418182	0.0974219	0	0.65
256	-6	better prognosis	0.0026 (1.9e-05-0.33)	0.016	chr12	54412077	54412078	AC012531.2	0.0211538	0.0657534	0.0436364	0.0475806	0	0.46
257	-1.7	better prognosis	0.18 (0.036-0.92)	0.039	chr12	54412090	54412091	AC012531.2	0.108269	0.193611	0.104545	0.159106	0	0.92
258	-2.2	better prognosis	0.11 (0.019-0.64)	0.014	chr12	54412091	54412092	AC012531.2	0.117885	0.177467	0.148	0.154286	0	0.86
259	-1.8	better prognosis	0.16 (0.042-0.61)	0.0074	chr12	54412256	54412257	AC012531.2	0.214151	0.278919	0.14	0.253889	0	0.86
260	-1.2	better prognosis	0.3 (0.094-0.97)	0.044	chr12	54412257	54412258	AC012531.2	0.229434	0.286622	0.199091	0.264841	0	1
261	-1.2	better prognosis	0.29 (0.11-0.77)	0.014	chr12	54412269	54412270	AC012531.2	0.364528	0.474533	0.226364	0.432362	0	1
262	-1.8	better prognosis	0.17 (0.055-0.5)	0.0014	chr12	54412341	54412342	AC012531.2	0.565283	0.698553	0.531818	0.648828	0.03	1
263	-1.4	better prognosis	0.24 (0.083-0.67)	0.0065	chr12	54412342	54412343	AC012531.2	0.59434	0.700132	0.542727	0.661797	0	1
264	-2.4	better prognosis	0.094 (0.029-0.31)	8.4e-05	chr12	54412344	54412345	AC012531.2	0.633585	0.756974	0.552727	0.711797	0.16	1
265	-1.5	better prognosis	0.22 (0.074-0.64)	0.0057	chr12	54412389	54412390	AC012531.2	0.330943	0.442237	0.414545	0.399609	0	1
266	-1.4	better prognosis	0.26 (0.091-0.73)	0.011	chr12	54412426	54412427	AC012531.2	0.267736	0.366053	0.28	0.328203	0	1
267	-1.2	better prognosis	0.31 (0.11-0.86)	0.024	chr12	54412427	54412428	AC012531.2	0.296038	0.378267	0.212727	0.346929	0	0.99
268	-1.1	better prognosis	0.35 (0.14-0.88)	0.025	chr12	54412463	54412464	AC012531.2	0.444906	0.552533	0.423636	0.511969	0	1
269	-1.3	better prognosis	0.28 (0.11-0.73)	0.0091	chr12	54412494	54412495	AC012531.2	0.362075	0.487632	0.287273	0.439453	0	1
270	-1	better prognosis	0.35 (0.14-0.88)	0.026	chr12	54412497	54412498	AC012531.2	0.484528	0.569737	0.471818	0.538906	0	1
271	-0.97	better prognosis	0.38 (0.14-0.99)	0.048	chr12	54412507	54412508	AC012531.2	0.586604	0.647333	0.530909	0.627087	0	1
272	-1.3	better prognosis	0.26 (0.099-0.69)	0.0071	chr12	54412512	54412513	AC012531.2	0.47434	0.6088	0.461818	0.55748	0.03	1
273	-1.2	better prognosis	0.31 (0.11-0.91)	0.032	chr12	54412565	54412566	AC012531.2	0.274615	0.362667	0.411818	0.329206	0	1
274	-1.4	better prognosis	0.25 (0.079-0.79)	0.019	chr12	54412566	54412567	AC012531.2	0.28717	0.383467	0.27	0.346299	0	0.94
275	-1.6	better prognosis	0.19 (0.065-0.58)	0.0035	chr12	54412647	54412648	AC012531.2	0.272075	0.374079	0.279091	0.334766	0	0.97
276	-1.8	better prognosis	0.17 (0.058-0.5)	0.0013	chr12	54412649	54412650	AC012531.2	0.278113	0.406974	0.26	0.356797	0	0.95
277	-1.5	better prognosis	0.22 (0.07-0.7)	0.01	chr12	54412821	54412822	AC012531.2	0.343774	0.443467	0.327273	0.405354	0.02	0.91
278	-1.6	better prognosis	0.2 (0.055-0.71)	0.013	chr12	54412992	54412993	AC012531.2	0.172041	0.270548	0.138182	0.232893	0	0.9
279	-1.2	better prognosis	0.31 (0.11-0.89)	0.029	chr12	54413001	54413002	AC012531.2	0.238431	0.332667	0.280909	0.29688	0	1
280	-1.1	better prognosis	0.34 (0.13-0.93)	0.036	chr12	54413008	54413009	AC012531.2	0.335098	0.396351	0.296364	0.374355	0	0.96
281	-1.7	better prognosis	0.19 (0.063-0.56)	0.0027	chr12	54413049	54413050	AC012531.2	0.265577	0.388919	0.357273	0.34072	0	1
282	-1.4	better prognosis	0.24 (0.081-0.73)	0.011	chr12	54413050	54413051	AC012531.2	0.270784	0.377763	0.266364	0.33746	0	0.9
283	-1.4	better prognosis	0.25 (0.098-0.66)	0.0051	chr12	54413078	54413079	AC012531.2	0.413462	0.530548	0.482727	0.485726	0	1
284	-1.5	better prognosis	0.21 (0.08-0.57)	0.002	chr12	54413081	54413082	AC012531.2	0.4575	0.574459	0.502727	0.5304	0	1
285	-1.3	better prognosis	0.28 (0.1-0.75)	0.012	chr12	54413082	54413083	AC012531.2	0.457647	0.568816	0.351818	0.528333	0.05	1
286	-0.99	better prognosis	0.37 (0.15-0.93)	0.033	chr12	54413097	54413098	AC012531.2	0.414231	0.496081	0.369091	0.466	0	1
287	-1.3	better prognosis	0.26 (0.1-0.67)	0.0051	chr12	54413099	54413100	AC012531.2	0.395	0.512329	0.402727	0.467258	0	1
288	-1.5	better prognosis	0.22 (0.082-0.58)	0.0022	chr12	54413100	54413101	AC012531.2	0.398491	0.526267	0.301818	0.477087	0	1
289	-1.1	better prognosis	0.34 (0.13-0.89)	0.028	chr12	54413101	54413102	AC012531.2	0.475	0.576486	0.512727	0.53888	0	1
290	-1.5	better prognosis	0.22 (0.083-0.57)	0.0021	chr12	54413102	54413103	AC012531.2	0.48283	0.609333	0.383636	0.561339	0	1
291	-1.1	better prognosis	0.32 (0.12-0.88)	0.027	chr12	54413113	54413114	AC012531.2	0.402264	0.4744	0.279091	0.448031	0	0.99
292	-1	better prognosis	0.35 (0.13-0.92)	0.034	chr12	54413157	54413158	AC012531.2	0.347885	0.458919	0.340909	0.4164	0	1
293	-1.4	better prognosis	0.25 (0.093-0.66)	0.0053	chr12	54413158	54413159	AC012531.2	0.325849	0.439867	0.319091	0.395748	0	1
294	-1.7	better prognosis	0.19 (0.065-0.56)	0.0025	chr12	54413166	54413167	AC012531.2	0.290566	0.428	0.288182	0.374016	0	1
295	-1.1	better prognosis	0.33 (0.11-0.99)	0.047	chr12	54413172	54413173	AC012531.2	0.225094	0.310533	0.236364	0.277323	0	1
296	-1.5	better prognosis	0.23 (0.073-0.69)	0.0094	chr12	54413173	54413174	AC012531.2	0.237925	0.343243	0.23	0.301667	0	1
297	-1.2	better prognosis	0.29 (0.092-0.92)	0.036	chr12	54413209	54413210	AC012531.2	0.271321	0.36137	0.228182	0.32608	0	0.95
298	-1	better prognosis	0.36 (0.13-0.98)	0.045	chr12	54413330	54413331	AC012531.2	0.432308	0.490533	0.448182	0.470397	0	0.98
299	-1.3	better prognosis	0.28 (0.099-0.8)	0.017	chr12	54415541	54415542	AC012531.2	0.295472	0.399867	0.335	0.359449	0	1
300	-0.98	better prognosis	0.37 (0.14-0.98)	0.046	chr12	54415556	54415557	AC012531.2	0.271132	0.355676	0.334	0.322937	0	1
301	-0.8	better prognosis	0.45 (0.21-0.96)	0.038	chr12	54417577	54417578	AC012531.2	0.45566	0.565068	0.325455	0.5232	0	1
302	-1.5	better prognosis	0.21 (0.073-0.62)	0.0046	chr12	54417957	54417958	AC012531.2	0.642075	0.7348	0.75	0.70189	0.03	1
303	-0.94	better prognosis	0.39 (0.16-0.94)	0.037	chr12	54418051	54418052	AC012531.2	0.441321	0.515867	0.357273	0.488819	0	1
304	-1	better prognosis	0.35 (0.14-0.89)	0.027	chr12	54418052	54418053	AC012531.2	0.419216	0.515479	0.365455	0.479756	0	1
305	-1.1	better prognosis	0.32 (0.12-0.86)	0.023	chr12	54418056	54418057	AC012531.2	0.335098	0.446712	0.289091	0.404065	0	1
306	-1.1	better prognosis	0.34 (0.13-0.84)	0.02	chr12	54418168	54418169	AC012531.2	0.373019	0.450526	0.385455	0.421953	0.01	0.98
307	-0.94	better prognosis	0.39 (0.16-0.95)	0.038	chr12	54418170	54418171	AC012531.2	0.410566	0.492105	0.401818	0.462187	0	0.99
308	-1.1	better prognosis	0.33 (0.13-0.85)	0.021	chr12	54419225	54419226	AC012531.2	0.663962	0.764474	0.792727	0.728828	0.01	1
309	-1.5	better prognosis	0.22 (0.07-0.7)	0.011	chr12	54419458	54419459	AC012531.2	0.388113	0.493816	0.345455	0.453906	0	0.93
310	-1.6	better prognosis	0.2 (0.071-0.59)	0.0033	chr12	54419461	54419462	AC012531.2	0.438491	0.560263	0.500909	0.514219	0.04	0.95
311	-1.2	better prognosis	0.3 (0.097-0.92)	0.035	chr12	54420893	54420894	AC012531.2	0.530755	0.597632	0.513636	0.574609	0.02	0.99
312	2	worse prognosis	7.6 (1.3-45)	0.026	chr12	54420951	54420952	AC012531.2	0.0941509	0.0638158	0.0918182	0.076875	0	0.78
313	-3.3	better prognosis	0.036 (0.0017-0.76)	0.033	chr12	54422160	54422161	AC012531.2	0.0396226	0.0859211	0.0581818	0.0674219	0	0.65
314	-3.1	better prognosis	0.044 (0.0021-0.93)	0.045	chr12	54422161	54422162	AC012531.2	0.0569811	0.0828947	0.0654545	0.0728125	0	0.51
315	-2.9	better prognosis	0.055 (0.0033-0.94)	0.045	chr12	54422347	54422348	AC012531.2	0.0371698	0.0840278	0.0272727	0.0646774	0	0.72
316	-7.3	better prognosis	0.00064 (2.3e-06-0.18)	0.011	chr12	54422419	54422420	AC012531.2	0.0209434	0.0528947	0.0181818	0.0400781	0	0.35
317	-1.6	better prognosis	0.2 (0.048-0.84)	0.028	chr12	54422687	54422688	AC012531.2	0.175962	0.2376	0.125455	0.214048	0	0.87
318	-1.4	better prognosis	0.24 (0.065-0.85)	0.027	chr12	54423459	54423460	AC012531.2	0.203396	0.272133	0.108182	0.245591	0	0.86
319	1.1	worse prognosis	3.1 (1.1-8.9)	0.032	chr12	54423613	54423614	AC012531.2	0.232075	0.137297	0.0972727	0.178254	0	0.79
320	-1.2	better prognosis	0.3 (0.1-0.86)	0.025	chr12	54423940	54423941	AC012531.2	0.625769	0.696301	0.613	0.672339	0.09	1
321	-1.8	better prognosis	0.16 (0.05-0.53)	0.0025	chr12	54423941	54423942	AC012531.2	0.653396	0.752105	0.689091	0.717109	0.11	1
322	-3.8	better prognosis	0.022 (0.0013-0.38)	0.0086	chr12	54423943	54423944	AC012531.2	0.88283	0.915526	0.9	0.909141	0.55	1
323	-2.2	better prognosis	0.11 (0.015-0.89)	0.038	chr12	54423957	54423958	AC012531.2	0.84283	0.903947	0.89	0.885703	0.47	1
324	-1.1	better prognosis	0.34 (0.12-0.92)	0.034	chr12	54423972	54423973	AC012531.2	0.532745	0.596901	0.531	0.574793	0	1
325	-1.3	better prognosis	0.28 (0.097-0.83)	0.021	chr12	54424563	54424564	AC012531.2	0.326604	0.431711	0.303636	0.391562	0	0.93
326	-1.2	better prognosis	0.29 (0.097-0.86)	0.026	chr12	54424564	54424565	AC012531.2	0.32717	0.402632	0.246364	0.374531	0	0.99
327	-1.3	better prognosis	0.27 (0.077-0.96)	0.043	chr12	54424569	54424570	AC012531.2	0.223774	0.294342	0.168182	0.267422	0	0.93
328	-1.6	better prognosis	0.21 (0.061-0.71)	0.012	chr12	54424570	54424571	AC012531.2	0.204717	0.299737	0.218182	0.262734	0	1
329	-1.3	better prognosis	0.28 (0.094-0.81)	0.019	chr12	54425579	54425580	AC012531.2	0.356792	0.423378	0.385455	0.39873	0	1
330	-1.8	better prognosis	0.17 (0.031-0.93)	0.041	chr12	54426114	54426115	AC012531.2	0.818679	0.856974	0.865455	0.847812	0.34	1
331	-4.7	better prognosis	0.0095 (0.00021-0.42)	0.016	chr12	54426484	54426485	AC012531.2	0.0377358	0.0898684	0.0490909	0.0689844	0	0.44
332	-1.6	better prognosis	0.2 (0.053-0.76)	0.018	chr12	54426726	54426727	AC012531.2	0.241887	0.313421	0.18	0.28625	0	0.97
333	-1.3	better prognosis	0.29 (0.11-0.76)	0.012	chr12	54427026	54427027	AC012531.2	0.353019	0.444667	0.172727	0.409921	0	1
334	-1.3	better prognosis	0.28 (0.1-0.75)	0.011	chr12	54427027	54427028	AC012531.2	0.340943	0.440658	0.171818	0.402813	0	0.97
335	-1.9	better prognosis	0.15 (0.026-0.89)	0.037	chr12	54427129	54427130	AC012531.2	0.110962	0.161757	0.109091	0.14192	0	0.95
336	-2.1	better prognosis	0.12 (0.018-0.78)	0.027	chr12	54427138	54427139	AC012531.2	0.0905769	0.138933	0.0809091	0.120079	0	0.76
337	-1.8	better prognosis	0.17 (0.029-0.99)	0.049	chr12	54427146	54427147	AC012531.2	0.0962745	0.146933	0.05	0.12744	0	0.85
338	-2.2	better prognosis	0.11 (0.016-0.82)	0.031	chr12	54427147	54427148	AC012531.2	0.0753846	0.124	0.0745455	0.104921	0	0.82
339	-1.7	better prognosis	0.18 (0.04-0.81)	0.025	chr12	54427164	54427165	AC012531.2	0.103922	0.211757	0.0963636	0.169113	0	0.84
340	-2	better prognosis	0.14 (0.028-0.68)	0.015	chr12	54427529	54427530	AC012531.2	0.0965385	0.177067	0.0563636	0.145238	0	0.9
341	-8.9	better prognosis	0.00014 (4.3e-08-0.44)	0.031	chr12	54427921	54427922	AC012531.2	0.00961538	0.0270667	0.00818182	0.0200794	0	0.26
342	-3	better prognosis	0.048 (0.0029-0.8)	0.035	chr12	54428065	54428066	AC012531.2	0.0415686	0.0827397	0.0145455	0.0663415	0	0.86
343	-2.1	better prognosis	0.12 (0.023-0.64)	0.013	chr12	54428076	54428077	AC012531.2	0.0776923	0.168933	0.0409091	0.132619	0	0.91
344	-3.6	better prognosis	0.026 (0.0016-0.43)	0.011	chr12	54428314	54428315	AC012531.2	0.0624528	0.114605	0.0990909	0.0939062	0	0.75
345	-1.7	better prognosis	0.18 (0.04-0.82)	0.027	chr12	54428415	54428416	AC012531.2	0.154528	0.209737	0.132727	0.188516	0	0.83
346	-1.5	better prognosis	0.22 (0.064-0.74)	0.015	chr12	54428433	54428434	AC012531.2	0.214906	0.284868	0.162727	0.258125	0	1
347	-1.9	better prognosis	0.15 (0.03-0.78)	0.024	chr12	54428444	54428445	AC012531.2	0.106415	0.177368	0.0545455	0.149375	0	0.73
348	-1.3	better prognosis	0.28 (0.089-0.9)	0.033	chr12	54428531	54428532	AC012531.2	0.236226	0.329868	0.251818	0.293672	0	1
349	-1.2	better prognosis	0.31 (0.12-0.83)	0.02	chr12	54428600	54428601	AC012531.2	0.5244	0.587917	0.513636	0.566529	0	1
350	-0.92	better prognosis	0.4 (0.17-0.95)	0.039	chr12	54428650	54428651	AC012531.2	0.528269	0.626389	0.465455	0.59	0	1
351	-1.6	better prognosis	0.19 (0.038-0.97)	0.046	chr12	54440696	54440697	HOXC4	0.155962	0.180533	0.104545	0.171825	0	0.82
352	-1.6	better prognosis	0.21 (0.058-0.76)	0.018	chr12	54440752	54440753	HOXC4	0.288491	0.376164	0.195	0.342	0	0.9
353	-1.8	better prognosis	0.17 (0.035-0.8)	0.025	chr12	54440761	54440762	HOXC4	0.145849	0.219459	0.0518182	0.190238	0	0.88
354	-1.3	better prognosis	0.27 (0.086-0.82)	0.021	chr12	54440773	54440774	HOXC4	0.267308	0.378533	0.167	0.335635	0	0.92
355	-1	better prognosis	0.35 (0.13-0.95)	0.039	chr12	54440785	54440786	HOXC4	0.367358	0.4816	0.194545	0.437717	0	0.98
356	-1.4	better prognosis	0.24 (0.075-0.76)	0.015	chr12	54441143	54441144	HOXC4	0.241698	0.318553	0.0954545	0.289219	0	0.97
357	2.6	worse prognosis	13 (1.4-120)	0.024	chr12	54441414	54441415	HOXC4	0.0663462	0.0257895	0.0263636	0.0425984	0	0.71
358	-1.2	better prognosis	0.3 (0.1-0.86)	0.025	chr12	54441530	54441531	HOXC4	0.252453	0.327432	0.13	0.298492	0	1
359	-1.2	better prognosis	0.29 (0.1-0.81)	0.018	chr12	54441543	54441544	HOXC4	0.300189	0.380667	0.225455	0.350079	0	1
360	-1.3	better prognosis	0.28 (0.11-0.68)	0.0053	chr12	54444910	54444911	HOXC4	0.369038	0.472857	0.4	0.432149	0	1
361	-1.1	better prognosis	0.35 (0.13-0.92)	0.033	chr12	54445878	54445879	HOXC4	0.373962	0.475526	0.393636	0.437188	0	0.96
362	-1.5	better prognosis	0.22 (0.054-0.91)	0.037	chr12	54446020	54446021	HOXC4	0.158113	0.224054	0.136364	0.198095	0	0.82
363	-1.2	better prognosis	0.3 (0.099-0.88)	0.029	chr12	54448298	54448299	HOXC4	0.263077	0.338533	0.222	0.310079	0	0.97
364	-4.5	better prognosis	0.011 (0.00032-0.37)	0.012	chr12	56412318	56412319	IKZF4	0.929811	0.975867	0.964545	0.964331	0.62	1
365	-4.5	better prognosis	0.011 (0.00016-0.71)	0.034	chr12	56413188	56413189	IKZF4	0.920943	0.951918	0.950909	0.9464	0.54	1
366	-1.3	better prognosis	0.26 (0.093-0.73)	0.01	chr12	56414423	56414424	IKZF4	0.57566	0.680263	0.670909	0.642266	0	1
367	-1.1	better prognosis	0.32 (0.12-0.88)	0.027	chr12	56414442	56414443	IKZF4	0.428491	0.528667	0.553636	0.491024	0.01	1
368	-1.7	better prognosis	0.19 (0.046-0.75)	0.018	chr12	56414533	56414534	IKZF4	0.138302	0.242895	0.301818	0.201484	0	0.82
369	-3.6	better prognosis	0.028 (0.0017-0.46)	0.012	chr12	56415035	56415036	IKZF4	0.0577358	0.118947	0.102727	0.0945312	0	0.64
370	-4.4	better prognosis	0.012 (2e-04-0.74)	0.035	chr12	56415148	56415149	IKZF4	0.0238298	0.0694203	0.038	0.0513913	0	0.67
371	-3.7	better prognosis	0.024 (0.00093-0.64)	0.026	chr12	56415165	56415166	IKZF4	0.0335417	0.0860274	0.061	0.06575	0	0.92
372	-2.9	better prognosis	0.053 (0.003-0.92)	0.044	chr12	56415166	56415167	IKZF4	0.0432075	0.0802632	0.0709091	0.0655469	0	0.62
373	-2.7	better prognosis	0.064 (0.0057-0.72)	0.026	chr12	56415170	56415171	IKZF4	0.0514	0.117945	0.051	0.0916393	0	0.89
374	-2.5	better prognosis	0.08 (0.009-0.7)	0.023	chr12	56415171	56415172	IKZF4	0.0573585	0.120921	0.0845455	0.0955469	0	0.93
375	-2.3	better prognosis	0.1 (0.014-0.72)	0.022	chr12	56415185	56415186	IKZF4	0.0533333	0.14726	0.093	0.109512	0	1
376	-3.3	better prognosis	0.039 (0.0023-0.66)	0.025	chr12	56415193	56415194	IKZF4	0.0311765	0.101918	0.045	0.0734146	0	0.96
377	-3.4	better prognosis	0.035 (0.0016-0.76)	0.033	chr12	56415194	56415195	IKZF4	0.0388679	0.0844737	0.0663636	0.06625	0	0.78
378	-3.7	better prognosis	0.025 (0.002-0.31)	0.0041	chr12	56415196	56415197	IKZF4	0.0368627	0.14411	0.064	0.100813	0	1
379	-2.6	better prognosis	0.073 (0.0088-0.61)	0.015	chr12	56415197	56415198	IKZF4	0.0645283	0.134737	0.0881818	0.106719	0	0.91
380	-2	better prognosis	0.13 (0.03-0.56)	0.006	chr12	56415222	56415223	IKZF4	0.0988235	0.212703	0.0945455	0.167581	0	0.86
381	-1.9	better prognosis	0.15 (0.023-0.95)	0.044	chr12	56415271	56415272	IKZF4	0.0476471	0.120541	0.0254545	0.0915323	0	0.91
382	-1.8	better prognosis	0.17 (0.035-0.82)	0.028	chr12	56415293	56415294	IKZF4	0.0679245	0.164795	0.0927273	0.12504	0	0.99
383	-1.8	better prognosis	0.16 (0.029-0.87)	0.034	chr12	56415302	56415303	IKZF4	0.0601923	0.145921	0.04	0.111969	0	0.96
384	-2.2	better prognosis	0.11 (0.014-0.82)	0.032	chr12	56415305	56415306	IKZF4	0.0551923	0.124737	0.0245455	0.0972441	0	0.88
385	-1.7	better prognosis	0.18 (0.042-0.81)	0.025	chr12	56415316	56415317	IKZF4	0.0969231	0.1825	0.0354545	0.148898	0	0.97
386	-1.5	better prognosis	0.23 (0.062-0.85)	0.028	chr12	56415317	56415318	IKZF4	0.0922642	0.200959	0.129	0.15648	0	1
387	-1.9	better prognosis	0.15 (0.032-0.69)	0.015	chr12	56415319	56415320	IKZF4	0.0959615	0.1896	0.0672727	0.15246	0	0.99
388	-2.4	better prognosis	0.09 (0.015-0.54)	0.0082	chr12	56415323	56415324	IKZF4	0.0663462	0.170533	0.0227273	0.128889	0	0.95
389	-2.7	better prognosis	0.065 (0.0064-0.66)	0.021	chr12	56415325	56415326	IKZF4	0.0517308	0.122133	0.0527273	0.0940476	0	0.91
390	-1.7	better prognosis	0.18 (0.038-0.82)	0.027	chr12	56415329	56415330	IKZF4	0.0921154	0.177467	0.0354545	0.143651	0	0.97
391	-1.8	better prognosis	0.16 (0.031-0.83)	0.029	chr12	56415347	56415348	IKZF4	0.075	0.1612	0.07	0.126905	0	0.87
392	-1.7	better prognosis	0.19 (0.052-0.7)	0.012	chr12	56415383	56415384	IKZF4	0.146604	0.2464	0.0763636	0.206693	0	0.92
393	-1.2	better prognosis	0.29 (0.12-0.7)	0.0058	chr12	56415518	56415519	IKZF4	0.322453	0.467733	0.228182	0.410787	0	1
394	-1.1	better prognosis	0.33 (0.12-0.9)	0.03	chr12	56415530	56415531	IKZF4	0.213585	0.329067	0.184545	0.283465	0	0.98
395	-1.1	better prognosis	0.32 (0.14-0.74)	0.008	chr12	56415548	56415549	IKZF4	0.423962	0.591067	0.346364	0.525984	0	1
396	-1.1	better prognosis	0.35 (0.15-0.8)	0.013	chr12	56415588	56415589	IKZF4	0.38	0.506842	0.241818	0.458281	0	1
397	-1.1	better prognosis	0.33 (0.15-0.75)	0.0083	chr12	56415591	56415592	IKZF4	0.434528	0.563158	0.280909	0.514297	0	1
398	-1.2	better prognosis	0.3 (0.12-0.77)	0.012	chr12	56415670	56415671	IKZF4	0.500377	0.614667	0.360909	0.571811	0.04	1
399	-1.3	better prognosis	0.29 (0.12-0.69)	0.0056	chr12	56415671	56415672	IKZF4	0.484348	0.635846	0.472	0.578273	0	1
400	-1.3	better prognosis	0.27 (0.095-0.75)	0.012	chr12	56415872	56415873	IKZF4	0.223962	0.341974	0.14	0.295781	0	0.98
401	-1.7	better prognosis	0.18 (0.06-0.54)	0.0023	chr12	56415873	56415874	IKZF4	0.197925	0.3448	0.151818	0.28622	0	1
402	-1	better prognosis	0.36 (0.13-0.96)	0.041	chr12	66583874	66583875	IRAK3	0.288868	0.410263	0.598182	0.363203	0.01	0.99
403	1.8	worse prognosis	5.9 (1.1-30)	0.034	chr12	122711940	122711941	DIABLO	0.885577	0.817867	0.685455	0.852302	0.17	1
404	1.8	worse prognosis	5.8 (1.2-29)	0.032	chr12	122711942	122711943	DIABLO	0.876154	0.8072	0.685455	0.842063	0.14	1
405	1.4	worse prognosis	4 (1.2-13)	0.022	chr12	122711995	122711996	DIABLO	0.772075	0.675	0.537273	0.720469	0	1
406	1.2	worse prognosis	3.2 (1-10)	0.048	chr12	122712065	122712066	DIABLO	0.798113	0.723289	0.647273	0.759922	0	1
407	1.3	worse prognosis	3.6 (1.1-12)	0.035	chr12	122712117	122712118	AC048338.1	0.780943	0.7	0.647273	0.739603	0.06	1
408	1.2	worse prognosis	3.4 (1.1-11)	0.037	chr12	122712122	122712123	AC048338.1	0.797925	0.701351	0.616364	0.74754	0	1
409	-0.97	better prognosis	0.38 (0.16-0.89)	0.027	chr12	133463642	133463643	CHFR	0.453962	0.578421	0.313636	0.531406	0	1
410	1.2	worse prognosis	3.3 (1-11)	0.042	chr12	133463706	133463707	CHFR	0.0818868	0.0507895	0.0190909	0.0640625	0	0.85
411	2.2	worse prognosis	9.1 (1.5-53)	0.014	chr12	133463707	133463708	CHFR	0.070566	0.0398667	0.0363636	0.0529921	0	0.68
412	2	worse prognosis	7.2 (1.7-30)	0.0066	chr12	133463794	133463795	CHFR	0.074902	0.0242254	0.011	0.0457851	0	0.84
413	2.2	worse prognosis	8.9 (1.3-59)	0.024	chr12	133463854	133463855	CHFR	0.0454717	0.022973	0.00727273	0.032619	0	0.61
414	2.7	worse prognosis	15 (1.1-200)	0.041	chr12	133463939	133463940	CHFR	0.0324	0.00985507	0	0.0194915	0	1
415	1.9	worse prognosis	6.8 (1.2-39)	0.032	chr12	133464602	133464603	CHFR	0.0328302	0.00789474	0.011	0.0182812	0	0.79
416	1.9	worse prognosis	6.8 (1.1-42)	0.039	chr12	133464604	133464605	CHFR	0.0333962	0.0103947	0.022	0.02	0	0.77
417	-1.2	better prognosis	0.3 (0.095-0.92)	0.035	chr13	42534492	42534493	VWA8	0.613962	0.710658	0.697273	0.676172	0.09	1
418	-1.1	better prognosis	0.32 (0.11-0.95)	0.04	chr13	42534493	42534494	VWA8	0.58717	0.692105	0.674545	0.654062	0.02	1
419	4.6	worse prognosis	100 (3.8-2700)	0.0059	chr13	42534801	42534802	VWA8	0.0323077	0.0186667	0.00818182	0.0244444	0	0.38
420	6.9	worse prognosis	970 (27-35000)	0.00018	chr13	42535044	42535045	VWA8	0.0178846	0.0036	0.0127273	0.00952381	0	0.64
421	9.1	worse prognosis	8900 (3.2-2.4e+07)	0.024	chr13	42535107	42535108	VWA8	0.0084	0.0012	0	0.0041129	0	0.25
422	4.5	worse prognosis	89 (3.7-2100)	0.0055	chr13	42535188	42535189	VWA8	0.04	0.0121429	0.016	0.0242149	0	0.38
423	15	worse prognosis	3100000 (57-1.7e+11)	0.0073	chr13	42535287	42535288	VWA8-AS1	0.00792453	0.00243243	0.00555556	0.00476191	0	0.23
424	-5	better prognosis	0.007 (0.00011-0.43)	0.018	chr13	42536006	42536007	VWA8-AS1	0.90717	0.941316	0.927273	0.934531	0.73	1
425	6.4	worse prognosis	590 (3-120000)	0.018	chr13	53029524	53029525	NA	0.011	0.00486111	0.005	0.00743802	0	0.24
426	-2.4	better prognosis	0.089 (0.019-0.42)	0.0022	chr13	97646862	97646863	OXGR1	0.125094	0.206351	0.0390909	0.17381	0	0.89
427	-2.6	better prognosis	0.074 (0.013-0.42)	0.0035	chr13	97646863	97646864	OXGR1	0.139434	0.202297	0.0372727	0.17746	0	0.83
428	-1	better prognosis	0.37 (0.14-0.97)	0.043	chr13	97646865	97646866	OXGR1	0.214528	0.285	0.0272727	0.257619	0	0.97
429	-1.5	better prognosis	0.23 (0.06-0.89)	0.033	chr13	97646866	97646867	OXGR1	0.192075	0.232027	0.0481818	0.217063	0	0.89
430	-1.2	better prognosis	0.29 (0.085-0.97)	0.045	chr14	100070023	100070024	CCDC85C	0.208077	0.281486	0.092	0.2532	0	1
431	-2.2	better prognosis	0.11 (0.019-0.67)	0.016	chr14	100070041	100070042	CCDC85C	0.0982692	0.170822	0.026	0.141774	0	1
432	-1.9	better prognosis	0.15 (0.031-0.75)	0.021	chr14	100070042	100070043	CCDC85C	0.1175	0.1852	0.04	0.15873	0	0.97
433	-2	better prognosis	0.14 (0.027-0.72)	0.019	chr14	100070043	100070044	CCDC85C	0.106923	0.182466	0.058	0.152258	0	1
434	-1.5	better prognosis	0.23 (0.056-0.98)	0.047	chr14	100070124	100070125	CCDC85C	0.102381	0.215246	0.04875	0.170882	0	0.87
435	7.9	worse prognosis	2700 (12-6e+05)	0.0041	chr14	105261248	105261249	AKT1	0.015283	0.00552632	0.009	0.00960937	0	0.3
436	8.7	worse prognosis	6200 (7.8-4900000)	0.01	chr14	105261598	105261599	AKT1	0.0120408	0.00342466	0.0172727	0.00694215	0	0.25
437	-0.96	better prognosis	0.38 (0.15-0.97)	0.042	chr14	106354828	106354829	NA	0.3775	0.486032	0.325	0.448235	0	1
438	-0.91	better prognosis	0.4 (0.18-0.91)	0.028	chr14	106354924	106354925	NA	0.475306	0.599726	0.51	0.554298	0	1
439	-0.78	better prognosis	0.46 (0.21-1)	0.049	chr14	106354938	106354939	NA	0.5478	0.635135	0.661818	0.604797	0	1
440	-1.1	better prognosis	0.34 (0.15-0.79)	0.013	chr14	106354945	106354946	NA	0.390196	0.493919	0.292727	0.455242	0	1
441	-1.3	better prognosis	0.28 (0.09-0.9)	0.032	chr14	106355113	106355114	NA	0.511569	0.610263	0.67	0.575159	0.04	1
442	-1.1	better prognosis	0.32 (0.13-0.81)	0.016	chr14	106364313	106364314	NA	0.478913	0.621493	0.399	0.568482	0	1
443	-1.1	better prognosis	0.34 (0.13-0.89)	0.027	chr14	106364490	106364491	NA	0.646078	0.733514	0.743636	0.703468	0.08	1
444	-1.2	better prognosis	0.29 (0.12-0.72)	0.0074	chr14	106364506	106364507	NA	0.413922	0.531216	0.396	0.487258	0	0.98
445	-1	better prognosis	0.37 (0.15-0.9)	0.028	chr14	106364536	106364537	NA	0.430588	0.5304	0.438182	0.49392	0	1
446	-2.7	better prognosis	0.068 (0.012-0.38)	0.0021	chr14	106364604	106364605	NA	0.126667	0.241538	0.333	0.19633	0	1
447	-1.5	better prognosis	0.22 (0.048-0.99)	0.049	chr14	106364611	106364612	NA	0.155	0.218649	0.194545	0.19392	0	0.84
448	2.4	worse prognosis	11 (1.1-110)	0.042	chr15	20214311	20214312	NA	0.85283	0.814079	0.838182	0.836484	0.47	1
449	2.8	worse prognosis	16 (1.4-180)	0.025	chr15	20214366	20214367	NA	0.865526	0.822167	0.871	0.847629	0.48	1
450	1.4	worse prognosis	3.9 (1.1-14)	0.039	chr15	20214376	20214377	NA	0.7275	0.67	0.7	0.698835	0.12	1
451	2.4	worse prognosis	11 (1.1-110)	0.044	chr15	21221033	21221034	NA	0.853019	0.815132	0.838182	0.837187	0.49	1
452	2.8	worse prognosis	16 (1.4-180)	0.024	chr15	21221088	21221089	NA	0.865526	0.8225	0.871	0.847835	0.48	1
453	1.4	worse prognosis	3.9 (1.1-14)	0.038	chr15	21221098	21221099	NA	0.7275	0.670313	0.7	0.699029	0.12	1
454	-2.8	better prognosis	0.062 (0.0068-0.57)	0.014	chr15	40583456	40583457	PLCB2	0.892	0.939286	0.896	0.927311	0.45	1
455	-3.8	better prognosis	0.022 (0.00065-0.73)	0.033	chr15	40583513	40583514	PLCB2	0.904906	0.944737	0.922727	0.935625	0.69	1
456	5	worse prognosis	150 (1.5-15000)	0.033	chr15	40583533	40583534	PLCB2	0.9442	0.939385	0.912222	0.949737	0.58	1
457	0.77	worse prognosis	2.2 (1-4.6)	0.047	chr15	40583559	40583560	PLCB2	0.696735	0.572462	0.784	0.631416	0	1
458	-3.1	better prognosis	0.044 (0.002-0.96)	0.047	chr15	40583644	40583645	PLCB2	0.922917	0.973194	0.956	0.961092	0.64	1
459	-3.7	better prognosis	0.024 (0.0012-0.51)	0.017	chr15	40583692	40583693	PLCB2	0.93	0.969306	0.953333	0.960323	0.67	1
460	2	worse prognosis	7.4 (1.1-52)	0.044	chr15	40601055	40601056	NA	0.0724528	0.0589474	0.0654545	0.065	0	0.56
461	-2	better prognosis	0.13 (0.02-0.89)	0.037	chr15	40614038	40614039	NA	0.831556	0.901791	0.8175	0.881441	0.22	1
462	-2.5	better prognosis	0.085 (0.017-0.44)	0.0032	chr15	40614829	40614830	NA	0.830943	0.915132	0.961818	0.887422	0.35	1
463	-1.5	better prognosis	0.23 (0.066-0.81)	0.022	chr15	40615109	40615110	NA	0.714151	0.8012	0.729091	0.771181	0	1
464	-1.9	better prognosis	0.15 (0.027-0.83)	0.03	chr15	40615168	40615169	NA	0.853654	0.919868	0.943636	0.9	0.39	1
465	-2.2	better prognosis	0.11 (0.031-0.41)	0.00092	chr15	40615219	40615220	NA	0.769245	0.841892	0.800909	0.818016	0.11	1
466	-2.1	better prognosis	0.12 (0.028-0.51)	0.004	chr15	40615220	40615221	NA	0.781961	0.859054	0.773	0.834274	0.22	1
467	-1.5	better prognosis	0.22 (0.072-0.65)	0.0064	chr15	40615227	40615228	NA	0.581698	0.680946	0.562727	0.644603	0.08	1
468	-1.3	better prognosis	0.27 (0.087-0.85)	0.026	chr15	40615230	40615231	NA	0.386038	0.469189	0.39	0.437937	0	1
469	-1.8	better prognosis	0.17 (0.059-0.48)	0.00086	chr15	40615231	40615232	NA	0.347308	0.477568	0.381	0.4272	0	1
470	6.3	worse prognosis	570 (1.5-220000)	0.037	chr15	40615582	40615583	NA	0.015	0.00438356	0.015	0.00877049	0	0.35
471	4.8	worse prognosis	120 (2-7800)	0.022	chr15	40615589	40615590	NA	0.0116	0.00438356	0.012	0.00737705	0	0.5
472	4.6	worse prognosis	100 (1.4-7600)	0.036	chr15	40615745	40615746	NA	0.0162	0.001	0.006	0.00739496	0	0.39
473	9.8	worse prognosis	17000 (22-1.4e+07)	0.0042	chr15	40615840	40615841	NA	0.0118	0.00183099	0.000909091	0.006	0	0.22
474	3.4	worse prognosis	29 (2.3-360)	0.0095	chr15	40615972	40615973	INAFM2	0.0304651	0.00671642	0.005	0.0161468	0	0.75
475	8.5	worse prognosis	4800 (9.8-2300000)	0.0073	chr15	40616143	40616144	INAFM2	0.00957447	0	0	0.00391304	0	0.32
476	13	worse prognosis	290000 (37-2.3e+09)	0.006	chr15	40616693	40616694	INAFM2	0.0109434	0.00507042	0.019	0.00764228	0	0.25
477	6.1	worse prognosis	450 (1.9-1e+05)	0.028	chr15	40616697	40616698	INAFM2	0.0112	0.0028169	0	0.00633333	0	0.4
478	6.5	worse prognosis	700 (10-47000)	0.0022	chr15	40616700	40616701	INAFM2	0.0236	0.00630137	0.01	0.0134426	0	0.4
479	-1.1	better prognosis	0.33 (0.12-0.9)	0.03	chr15	40617364	40617365	INAFM2	0.491132	0.593289	0.65	0.555625	0.07	1
480	5.8	worse prognosis	320 (1.6-63000)	0.033	chr15	41455397	41455398	FAM92A1P1	0.94566	0.938816	0.924545	0.948984	0.7	1
481	1.7	worse prognosis	5.3 (1.1-25)	0.034	chr15	50839326	50839327	NA	0.806939	0.753636	0.851667	0.783158	0	1
482	-0.81	better prognosis	0.44 (0.2-0.97)	0.041	chr15	89921578	89921579	MIR9-3HG	0.39283	0.443026	0.163636	0.425703	0	1
483	-0.79	better prognosis	0.45 (0.21-0.98)	0.044	chr15	89921751	89921752	MIR9-3HG	0.337755	0.389178	0.0636364	0.37157	0	1
484	-1.2	better prognosis	0.31 (0.1-0.94)	0.039	chr16	11348862	11348863	RMI2	0.116792	0.207297	0.036	0.170873	0	0.99
485	6.9	worse prognosis	970 (2.4-380000)	0.024	chr16	11349583	11349584	RMI2	0.0075	0.00111111	0.023	0.00382114	0	0.35
486	8	worse prognosis	3000 (1.5-6e+06)	0.039	chr16	11349997	11349998	RMI2	0.00617021	0.00227273	0.00625	0.00392857	0	0.21
487	7.7	worse prognosis	2300 (13-390000)	0.0033	chr16	11350575	11350576	RMI2	0.0169388	0.00565217	0.013	0.0104274	0	0.38
488	16	worse prognosis	7300000 (14-4e+12)	0.019	chr16	11350701	11350702	RMI2	0.00576923	0.000694444	0.03	0.00284553	0	0.1
489	-3.8	better prognosis	0.023 (0.00059-0.9)	0.044	chr16	33957299	33957300	NA	0.0625581	0.0840845	0.058	0.0766372	0	0.31
490	-2.3	better prognosis	0.098 (0.016-0.62)	0.013	chr16	33957577	33957578	NA	0.635652	0.698732	0.689	0.679741	0.27	1
491	-2	better prognosis	0.14 (0.027-0.73)	0.02	chr16	33957584	33957585	NA	0.557556	0.613714	0.55	0.59693	0.17	0.92
492	3.2	worse prognosis	25 (1.6-380)	0.021	chr16	53467495	53467496	NA	0.891509	0.880789	0.943636	0.892109	0.49	1
493	19	worse prognosis	1.8e+08 (11-3.1e+15)	0.025	chr16	53468286	53468287	RBL2	0.005	0.00144737	0.0754545	0.00291339	0	0.1
494	3.9	worse prognosis	51 (1.4-1900)	0.033	chr16	53468556	53468557	RBL2	0.0139583	0.00774648	0.02	0.010339	0	0.41
495	6.1	worse prognosis	460 (9.7-22000)	0.0018	chr16	53468575	53468576	RBL2	0.0239216	0.0056	0.0318182	0.01312	0	0.53
496	7.9	worse prognosis	2800 (3.6-2100000)	0.019	chr16	53468730	53468731	RBL2	0.0173077	0.0101333	0.00363636	0.0131746	0	0.37
497	4.4	worse prognosis	85 (2.6-2800)	0.013	chr16	53468795	53468796	RBL2	0.0209804	0.00657895	0.0227273	0.0124603	0	0.57
498	11	worse prognosis	38000 (8.3-1.7e+08)	0.014	chr16	53468960	53468961	RBL2	0.00769231	0.00368421	0.0154545	0.00535433	0	0.21
499	7.6	worse prognosis	1900 (13-290000)	0.003	chr16	53469365	53469366	RBL2	0.0134615	0.00789474	0.00363636	0.0102362	0	0.35
500	2.6	worse prognosis	14 (1.2-150)	0.033	chr16	53470257	53470258	RBL2	0.863396	0.8356	0.786364	0.85378	0.5	1
501	2.6	worse prognosis	13 (1.4-120)	0.023	chr16	53470706	53470707	RBL2	0.866792	0.825658	0.755455	0.849141	0.43	1
502	11	worse prognosis	84000 (2.5-2.9e+09)	0.033	chr16	68345286	68345287	PRMT7	0.00807692	0.00146667	0.0218182	0.00420635	0	0.14
503	6.4	worse prognosis	600 (2.8-130000)	0.019	chr16	68345367	68345368	PRMT7	0.0160377	0.00447368	0.00727273	0.00929687	0	0.3
504	-2.5	better prognosis	0.083 (0.0089-0.77)	0.028	chr16	68771255	68771256	CDH1	0.0701887	0.1128	0.0127273	0.0959055	0	0.79
505	-2	better prognosis	0.14 (0.027-0.67)	0.014	chr16	68771287	68771288	CDH1	0.10625	0.189565	0.034	0.156724	0	0.78
506	-2	better prognosis	0.13 (0.02-0.87)	0.035	chr16	68771304	68771305	CDH1	0.0891667	0.139855	0.046	0.120086	0	0.73
507	-2.6	better prognosis	0.071 (0.0096-0.53)	0.0099	chr16	68771305	68771306	CDH1	0.0836538	0.152368	0.0472727	0.125433	0	0.71
508	-3	better prognosis	0.049 (0.0051-0.48)	0.0095	chr16	68771402	68771403	CDH1	0.0693617	0.144783	0.0263636	0.115217	0	0.91
509	-1.8	better prognosis	0.17 (0.032-0.88)	0.035	chr16	68771403	68771404	CDH1	0.0830189	0.152192	0.0454545	0.12408	0	0.91
510	-1.7	better prognosis	0.18 (0.044-0.76)	0.019	chr16	68771408	68771409	CDH1	0.121698	0.203699	0.076	0.17056	0	0.86
511	-2.3	better prognosis	0.1 (0.016-0.63)	0.014	chr16	68771419	68771420	CDH1	0.0692453	0.145753	0.024	0.11448	0	0.8
512	-2	better prognosis	0.14 (0.038-0.51)	0.003	chr16	68771494	68771495	CDH1	0.177551	0.28803	0.193	0.24307	0	0.85
513	-2.2	better prognosis	0.11 (0.021-0.57)	0.0088	chr16	68771499	68771500	CDH1	0.109167	0.192381	0.081	0.157818	0	0.88
514	-1.7	better prognosis	0.18 (0.062-0.55)	0.0025	chr16	68771863	68771864	CDH1	0.243784	0.439344	0.165	0.369278	0	1
515	-2.4	better prognosis	0.094 (0.0094-0.94)	0.044	chr16	68771885	68771886	CDH1	0.0718868	0.117763	0.0309091	0.0996875	0	0.82
516	-1.8	better prognosis	0.16 (0.029-0.92)	0.04	chr17	31149734	31149735	MYO1D	0.176098	0.232742	0.112222	0.212255	0	0.85
517	-1.9	better prognosis	0.15 (0.029-0.83)	0.03	chr17	31149771	31149772	MYO1D	0.26	0.358667	0.15	0.323711	0	0.88
518	0.86	worse prognosis	2.4 (1-5.5)	0.045	chr17	46604880	46604881	NA	0.586078	0.485067	0.571818	0.53016	0	1
519	9	worse prognosis	8400 (9.4-7600000)	0.0092	chr17	46607033	46607034	HOXB1	0.952692	0.946533	0.961818	0.956587	0.46	1
520	-4.4	better prognosis	0.012 (3e-04-0.49)	0.019	chr17	46607294	46607295	HOXB1	0.925849	0.967895	0.972727	0.958047	0.64	1
521	-2.3	better prognosis	0.098 (0.011-0.91)	0.041	chr17	46607308	46607309	HOXB1	0.884151	0.927105	0.91	0.916562	0.37	1
522	3.8	worse prognosis	45 (2.9-710)	0.0067	chr17	46607926	46607927	HOXB1	0.896875	0.854789	0.907273	0.879153	0.24	1
523	-3.7	better prognosis	0.025 (0.0012-0.51)	0.017	chr17	46608063	46608064	HOXB1	0.928113	0.970263	0.978182	0.960391	0.57	1
524	-4.7	better prognosis	0.0089 (0.00024-0.33)	0.01	chr17	46608188	46608189	HOXB1	0.928302	0.963947	0.953636	0.956719	0.61	1
525	-2.2	better prognosis	0.11 (0.014-0.9)	0.04	chr17	46608330	46608331	HOXB1	0.918776	0.957838	0.970909	0.95	0.44	1
526	-3.7	better prognosis	0.026 (0.00089-0.74)	0.033	chr17	46622023	46622024	HOXB2	0.0489796	0.0773973	0.071	0.0665289	0	0.64
527	-4.8	better prognosis	0.0079 (0.00015-0.42)	0.017	chr17	46622100	46622101	HOXB2	0.0353061	0.0687143	0.0309091	0.0554237	0	0.39
528	-3.2	better prognosis	0.042 (0.0023-0.77)	0.033	chr17	46622374	46622375	HOXB-AS1	0.0533333	0.0942647	0.17	0.078	0	0.5
529	-1.2	better prognosis	0.3 (0.097-0.91)	0.034	chr17	46624102	46624103	HOXB-AS1	0.1825	0.296471	0.414545	0.24916	0	0.88
530	2.5	worse prognosis	12 (1.1-130)	0.046	chr17	46626419	46626420	HOXB-AS1	0.886604	0.867333	0.937273	0.882205	0.37	1
531	1.9	worse prognosis	6.6 (1-43)	0.049	chr17	46627681	46627682	HOXB-AS1	0.855283	0.836053	0.893636	0.850547	0.28	1
532	6.3	worse prognosis	560 (6.6-47000)	0.0052	chr17	46627749	46627750	HOXB-AS1	0.934906	0.917368	0.97	0.931797	0.47	1
533	4.2	worse prognosis	70 (1.2-3900)	0.039	chr17	46627750	46627751	HOXB-AS1	0.932745	0.934667	0.946364	0.94136	0.66	1
534	2.3	worse prognosis	10 (1.1-100)	0.044	chr17	46627789	46627790	HOXB-AS1	0.898333	0.876944	0.971	0.892941	0	1
535	2.2	worse prognosis	8.8 (1.7-45)	0.0094	chr17	46627798	46627799	HOXB-AS1	0.842553	0.790845	0.888	0.818376	0	1
536	3.8	worse prognosis	44 (2.3-850)	0.012	chr17	46627909	46627910	HOXB-AS1	0.914231	0.890658	0.974545	0.907323	0	1
537	1.9	worse prognosis	6.7 (1-44)	0.048	chr17	46627935	46627936	HOXB-AS1	0.87	0.850526	0.954545	0.865197	0	1
538	5.2	worse prognosis	180 (1.7-19000)	0.03	chr17	46628419	46628420	HOXB-AS1	0.947447	0.9225	0.924	0.940254	0	1
539	6.1	worse prognosis	430 (3.7-50000)	0.012	chr17	46628718	46628719	HOXB3	0.930377	0.916447	0.926364	0.929375	0.17	1
540	2.6	worse prognosis	13 (1.4-130)	0.026	chr17	46628850	46628851	HOXB3	0.890192	0.861579	0.904	0.880079	0	1
541	3.7	worse prognosis	42 (1.2-1400)	0.039	chr17	46629018	46629019	HOXB3	0.922075	0.9125	0.939091	0.923594	0	1
542	5	worse prognosis	150 (1.7-13000)	0.028	chr17	46629040	46629041	HOXB3	0.933654	0.930526	0.950909	0.939134	0.46	1
543	3.8	worse prognosis	43 (2.6-720)	0.0088	chr17	46629429	46629430	HOXB3	0.890189	0.867895	0.931818	0.883906	0.15	1
544	5.3	worse prognosis	200 (1.4-28000)	0.036	chr17	46629479	46629480	HOXB3	0.934528	0.936711	0.963636	0.943125	0.23	1
545	3.5	worse prognosis	34 (1.3-870)	0.033	chr17	46629554	46629555	HOXB3	0.913269	0.902973	0.901111	0.91448	0.2	1
546	2.6	worse prognosis	13 (1-170)	0.047	chr17	46629586	46629587	HOXB3	0.898269	0.878133	0.85	0.893413	0.12	1
547	-4.2	better prognosis	0.014 (0.00037-0.57)	0.024	chr17	46629816	46629817	HOXB3	0.918	0.961408	0.906364	0.951333	0.77	1
548	5.8	worse prognosis	320 (1.4-71000)	0.037	chr17	46631833	46631834	HOXB3	0.954231	0.946712	0.984	0.9575	0.69	1
549	-1.6	better prognosis	0.21 (0.047-0.91)	0.038	chr17	46631910	46631911	HOXB3	0.826981	0.876184	0.901818	0.862656	0.07	1
550	-4.2	better prognosis	0.015 (0.00066-0.35)	0.009	chr17	46631974	46631975	HOXB3	0.9294	0.971974	0.96	0.96272	0.64	1
551	-3.2	better prognosis	0.039 (0.0026-0.6)	0.02	chr17	46632195	46632196	HOXB3	0.918125	0.967971	0.968182	0.95569	0.26	1
552	-4.3	better prognosis	0.014 (0.00049-0.38)	0.011	chr17	46632207	46632208	HOXB3	0.927115	0.9656	0.936364	0.957381	0.68	1
553	-1.1	better prognosis	0.34 (0.14-0.8)	0.014	chr17	46654485	46654486	HOXB3	0.279756	0.501692	0.56125	0.41981	0	1
554	1.7	worse prognosis	5.7 (1.2-27)	0.028	chr17	46659445	46659446	HOXB3	0.0437255	0.0363014	0.0190909	0.0396748	0	0.94
555	1.8	worse prognosis	6.2 (1.2-31)	0.026	chr17	46659453	46659454	HOXB3	0.0554902	0.022027	0.0236364	0.0359677	0	0.91
556	1.8	worse prognosis	5.8 (1.3-27)	0.023	chr17	46659454	46659455	HOXB3	0.0613725	0.0342667	0.00545454	0.0456	0	0.91
557	1.9	worse prognosis	6.8 (1.2-38)	0.028	chr17	46659521	46659522	HOXB3	0.0498113	0.0318919	0.0181818	0.0396825	0	0.97
558	2	worse prognosis	7.6 (1.3-43)	0.023	chr17	46659540	46659541	HOXB3	0.0507692	0.0330882	0.0275	0.0410924	0	0.95
559	1.7	worse prognosis	5.4 (1.1-26)	0.039	chr17	46659562	46659563	HOXB3	0.055098	0.019697	0	0.035431	0	0.98
560	2.1	worse prognosis	8.1 (1.4-46)	0.018	chr17	46659610	46659611	HOXB3	0.0759574	0.0357971	0.0663636	0.0525217	0	0.83
561	2.2	worse prognosis	9.4 (1.3-66)	0.024	chr17	46659635	46659636	HOXB3	0.0386792	0.0247368	0.00181818	0.0307031	0	0.92
562	2.1	worse prognosis	8.4 (1.3-56)	0.027	chr17	46659642	46659643	HOXB3	0.0420408	0.0247059	0	0.0322414	0	0.86
563	2.1	worse prognosis	8 (1-62)	0.047	chr17	46659697	46659698	HOXB3	0.0339623	0.0142667	0.0154545	0.0225984	0	0.91
564	1.9	worse prognosis	6.6 (1.2-36)	0.031	chr17	46659764	46659765	HOXB3	0.0935849	0.0596	0.05	0.074252	0	0.9
565	2.1	worse prognosis	8.2 (1.1-59)	0.037	chr17	46659798	46659799	HOXB3	0.0488679	0.03	0.0254545	0.0380469	0	0.92
566	-1.2	better prognosis	0.31 (0.12-0.83)	0.02	chr17	46660134	46660135	HOXB3	0.234151	0.355	0.411111	0.306984	0	1
567	-1.1	better prognosis	0.34 (0.12-0.95)	0.039	chr17	46669435	46669436	HOXB3	0.218679	0.313816	0.355455	0.276875	0	0.96
568	-1.2	better prognosis	0.31 (0.099-0.95)	0.041	chr17	46669436	46669437	HOXB3	0.180392	0.289296	0.376364	0.245785	0	0.94
569	-1	better prognosis	0.36 (0.15-0.85)	0.02	chr17	46669443	46669444	HOXB3	0.270943	0.408421	0.408182	0.354687	0	0.99
570	-1	better prognosis	0.35 (0.15-0.8)	0.012	chr17	46669455	46669456	HOXB3	0.283774	0.457368	0.485455	0.389062	0	0.98
571	-0.97	better prognosis	0.38 (0.17-0.87)	0.022	chr17	46669456	46669457	HOXB3	0.235098	0.445	0.583636	0.360902	0	1
572	-1.3	better prognosis	0.27 (0.09-0.81)	0.019	chr17	46669485	46669486	HOXB3	0.206038	0.312763	0.265455	0.271016	0	0.95
573	-0.93	better prognosis	0.4 (0.18-0.88)	0.023	chr17	46669489	46669490	HOXB3	0.300189	0.460132	0.447273	0.3975	0	1
574	-1.1	better prognosis	0.34 (0.14-0.84)	0.019	chr17	46669492	46669493	HOXB3	0.266226	0.390395	0.402727	0.342031	0	1
575	-0.95	better prognosis	0.39 (0.17-0.9)	0.027	chr17	46669500	46669501	HOXB3	0.280943	0.428421	0.444545	0.370703	0	0.95
576	-1.7	better prognosis	0.19 (0.04-0.87)	0.033	chr17	46669536	46669537	HOXB3	0.122264	0.189733	0.199091	0.163071	0	0.94
577	-1.3	better prognosis	0.28 (0.081-0.96)	0.043	chr17	46669566	46669567	HOXB3	0.144717	0.245205	0.221818	0.20456	0	0.94
578	-1.1	better prognosis	0.33 (0.12-0.94)	0.038	chr17	46669674	46669675	HOXB3	0.202264	0.286974	0.229	0.254141	0	0.99
579	-1.3	better prognosis	0.27 (0.087-0.84)	0.024	chr17	46669675	46669676	HOXB3	0.189057	0.281067	0.301818	0.244882	0	1
580	-1.2	better prognosis	0.3 (0.092-1)	0.049	chr17	46669679	46669680	HOXB3	0.169245	0.253867	0.218182	0.220551	0	1
581	-2	better prognosis	0.14 (0.02-0.96)	0.045	chr17	46669717	46669718	HOXB3	0.0841509	0.1432	0.111818	0.119685	0	0.73
582	11	worse prognosis	89000 (120-6.5e+07)	0.00071	chr17	46671416	46671417	HOXB3	0.0074	0.000821918	0	0.00352459	0	0.37
583	-7.7	better prognosis	0.00045 (2.6e-07-0.77)	0.043	chr17	46674726	46674727	HOXB3	0.01175	0.0421875	0.025	0.0307767	0	0.47
584	1	worse prognosis	2.7 (1.1-7)	0.038	chr17	46679626	46679627	HOXB3	0.543962	0.4768	0.408182	0.508583	0	1
585	1.2	worse prognosis	3.2 (1.1-9.2)	0.033	chr17	46680320	46680321	HOXB3	0.736792	0.662533	0.547	0.69874	0.03	1
586	1.3	worse prognosis	3.8 (1.2-12)	0.022	chr17	46680321	46680322	HOXB3	0.695962	0.64	0.443636	0.667953	0.14	1
587	1.3	worse prognosis	3.7 (1.4-9.8)	0.0078	chr17	46680385	46680386	HOXB3	0.623654	0.5228	0.553333	0.568571	0	1
588	1.2	worse prognosis	3.4 (1.1-10)	0.033	chr17	46680999	46681000	HOXB3	0.699412	0.638904	0.55	0.669187	0	1
589	1.2	worse prognosis	3.3 (1.2-8.9)	0.017	chr17	46681112	46681113	HOXB3	0.59566	0.516267	0.448182	0.553465	0.01	1
590	0.98	worse prognosis	2.7 (1-7.1)	0.049	chr17	46681127	46681128	HOXB3	0.62434	0.564533	0.519091	0.593937	0	1
591	0.98	worse prognosis	2.7 (1-6.8)	0.041	chr17	46681136	46681137	HOXB3	0.611698	0.5636	0.533636	0.58811	0.03	1
592	0.94	worse prognosis	2.6 (1.1-6.1)	0.033	chr17	46681384	46681385	HOXB3	0.595472	0.512632	0.409091	0.550937	0	1
593	0.98	worse prognosis	2.7 (1-6.9)	0.044	chr17	46681443	46681444	HOXB3	0.618491	0.558267	0.454545	0.587795	0	1
594	1.3	worse prognosis	3.9 (1.4-10)	0.0077	chr17	46681550	46681551	HOXB3	0.569615	0.469565	0.416	0.516833	0	1
595	1.3	worse prognosis	3.7 (1.4-10)	0.0097	chr17	46681592	46681593	HOXB3	0.628958	0.507231	0.471	0.563929	0	1
596	0.99	worse prognosis	2.7 (1-7)	0.041	chr17	46681593	46681594	HOXB3	0.633774	0.5568	0.413636	0.593307	0.05	1
597	1.2	worse prognosis	3.2 (1.3-8)	0.011	chr17	46681742	46681743	HOXB3	0.496512	0.409403	0.379091	0.447523	0	1
598	0.99	worse prognosis	2.7 (1.1-6.7)	0.031	chr17	46681743	46681744	HOXB3	0.518302	0.450133	0.406364	0.482126	0	0.98
599	1	worse prognosis	2.8 (1.2-6.3)	0.015	chr17	46681752	46681753	HOXB3	0.569348	0.431618	0.248182	0.491504	0	1
600	1.1	worse prognosis	3.2 (1.2-8.3)	0.021	chr17	46681949	46681950	HOXB3	0.436226	0.352763	0.364545	0.390078	0	0.95
601	1.2	worse prognosis	3.2 (1.2-8.4)	0.019	chr17	46681958	46681959	HOXB3	0.491887	0.410658	0.399091	0.4475	0	0.95
602	1.2	worse prognosis	3.3 (1.1-10)	0.036	chr17	46682320	46682321	HOXB-AS3	0.713019	0.645921	0.603636	0.67875	0.07	1
603	1.4	worse prognosis	4.1 (1.6-11)	0.0038	chr17	46682637	46682638	HOXB-AS3	0.452826	0.326129	0.273333	0.383645	0	1
604	1	worse prognosis	2.8 (1.1-7)	0.031	chr17	46682665	46682666	HOXB-AS3	0.658431	0.608571	0.62625	0.634833	0.04	1
605	1.9	worse prognosis	6.9 (1.4-33)	0.016	chr17	46683012	46683013	HOXB-AS3	0.813208	0.771842	0.789091	0.795	0.13	1
606	-2.7	better prognosis	0.065 (0.0052-0.83)	0.035	chr17	46683517	46683518	HOXB-AS3	0.915962	0.962	0.906364	0.950635	0.46	1
607	-2.9	better prognosis	0.054 (0.004-0.73)	0.028	chr17	46683518	46683519	HOXB-AS3	0.917925	0.959067	0.976364	0.949449	0.5	1
608	-2.9	better prognosis	0.056 (0.0034-0.91)	0.043	chr17	46683521	46683522	HOXB-AS3	0.911887	0.960933	0.966364	0.948031	0.58	1
609	-3	better prognosis	0.05 (0.0028-0.89)	0.041	chr17	46683591	46683592	HOXB-AS3	0.912264	0.955789	0.955455	0.945234	0.56	1
610	2.2	worse prognosis	9.3 (1.2-72)	0.033	chr17	46684671	46684672	HOXB7	0.872692	0.836667	0.93	0.85925	0.28	1
611	1.9	worse prognosis	6.8 (1.6-30)	0.0099	chr17	46685295	46685296	HOXB7	0.813265	0.736389	0.616	0.773917	0	1
612	1.8	worse prognosis	6.3 (1-38)	0.047	chr17	46685370	46685371	HOXB7	0.873396	0.82	0.690909	0.848516	0.17	1
613	2.2	worse prognosis	9.3 (1.3-66)	0.026	chr17	46685436	46685437	HOXB7	0.879623	0.8372	0.765455	0.861496	0.44	1
614	1.8	worse prognosis	6.3 (1.2-32)	0.027	chr17	46685448	46685449	HOXB7	0.871321	0.801579	0.67	0.836719	0.31	1
615	1.5	worse prognosis	4.3 (1.1-17)	0.032	chr17	46685816	46685817	HOXB7	0.629811	0.582368	0.731818	0.606563	0.04	0.97
616	1.3	worse prognosis	3.7 (1-13)	0.042	chr17	46685847	46685848	HOXB7	0.724528	0.698684	0.886364	0.714844	0.05	1
617	3.1	worse prognosis	23 (2-260)	0.012	chr17	46691011	46691012	HOXB7	0.0383019	0.0383333	0.0354545	0.038629	0	0.53
618	-2.8	better prognosis	0.062 (0.0059-0.65)	0.02	chr17	46692008	46692009	HOXB7	0.044717	0.112763	0.0290909	0.0854687	0	0.85
619	-1.5	better prognosis	0.21 (0.055-0.82)	0.025	chr17	46692422	46692423	HOXB7	0.159811	0.255658	0.0836364	0.217969	0	0.89
620	-1.7	better prognosis	0.18 (0.045-0.74)	0.017	chr17	46694185	46694186	HOXB7	0.67902	0.732895	0.77	0.716905	0.26	1
621	-1.3	better prognosis	0.27 (0.084-0.84)	0.024	chr17	46694186	46694187	HOXB7	0.750943	0.819467	0.880909	0.797323	0.28	1
622	-1.1	better prognosis	0.33 (0.13-0.82)	0.017	chr17	46694250	46694251	HOXB7	0.599434	0.674	0.800909	0.648189	0	1
623	-1.1	better prognosis	0.33 (0.13-0.84)	0.021	chr17	46694251	46694252	HOXB7	0.631509	0.7124	0.821818	0.684252	0.05	1
624	-1.2	better prognosis	0.32 (0.11-0.95)	0.04	chr17	46694698	46694699	HOXB7	0.331321	0.409868	0.308182	0.380547	0.01	0.99
625	-1.2	better prognosis	0.3 (0.11-0.85)	0.023	chr17	46694699	46694700	HOXB7	0.295686	0.39726	0.263636	0.358374	0	1
626	-1.8	better prognosis	0.17 (0.034-0.82)	0.028	chr17	46694915	46694916	HOXB7	0.130962	0.199459	0.157273	0.17256	0	0.75
627	-3	better prognosis	0.051 (0.0029-0.9)	0.042	chr17	46695120	46695121	HOXB7	0.0408333	0.0824242	0.02	0.0654867	0	0.64
628	-2.1	better prognosis	0.13 (0.024-0.65)	0.013	chr17	46695366	46695367	HOXB7	0.114231	0.204054	0.0390909	0.16832	0	0.77
629	-1.7	better prognosis	0.19 (0.046-0.79)	0.022	chr17	46695675	46695676	HOXB7	0.120213	0.220909	0.094	0.180625	0	1
630	-1.4	better prognosis	0.24 (0.072-0.81)	0.021	chr17	46695707	46695708	HOXB7	0.189245	0.304868	0.174545	0.259375	0	0.94
631	4.8	worse prognosis	130 (1.4-11000)	0.036	chr17	46695966	46695967	HOXB7	0.0124528	0.00355263	0.00727273	0.00726563	0	0.4
632	-0.99	better prognosis	0.37 (0.15-0.93)	0.035	chr17	46697216	46697217	HOXB7	0.525385	0.625333	0.558	0.589048	0	1
633	-2	better prognosis	0.14 (0.03-0.6)	0.0088	chr17	46697437	46697438	HOXB7	0.88717	0.951644	0.947	0.93192	0	1
634	-2.1	better prognosis	0.12 (0.027-0.56)	0.007	chr17	46699779	46699780	HOXB7	0.827925	0.894211	0.902727	0.87375	0.29	1
635	3.4	worse prognosis	30 (2.4-370)	0.0079	chr17	46702239	46702240	HOXB7	0.0570588	0.0244595	0.0354545	0.0380645	0	0.39
636	6.6	worse prognosis	720 (4.2-120000)	0.012	chr17	46702443	46702444	HOXB7	0.0195556	0.00535211	0.00636364	0.0109565	0	0.5
637	5.5	worse prognosis	240 (3-19000)	0.014	chr17	46702499	46702500	HOXB7	0.0214286	0.00253521	0	0.0103361	0	0.29
638	2.7	worse prognosis	15 (1.1-200)	0.046	chr17	46703403	46703404	HOXB7	0.0435849	0.0138158	0	0.02625	0	0.5
639	2.1	worse prognosis	8.2 (1.1-62)	0.043	chr17	46703532	46703533	HOXB7	0.0566038	0.0281579	0.00272727	0.0401562	0	0.62
640	1.3	worse prognosis	3.6 (1.1-12)	0.029	chr17	46704709	46704710	HOXB7	0.329038	0.2708	0.33	0.296984	0	0.85
641	2.3	worse prognosis	9.6 (1.1-82)	0.039	chr17	46705383	46705384	HOXB7	0.869423	0.844189	0.934545	0.86144	0.37	1
642	-1.8	better prognosis	0.16 (0.027-0.99)	0.048	chr17	46705637	46705638	HOXB7	0.839811	0.902133	0.91	0.883228	0.2	1
643	-1.7	better prognosis	0.18 (0.051-0.64)	0.0077	chr17	46706876	46706877	HOXB7	0.701509	0.776351	0.804545	0.751032	0	0.97
644	-2.7	better prognosis	0.068 (0.006-0.77)	0.03	chr17	46707005	46707006	HOXB7	0.8522	0.906438	0.944	0.891639	0.4	1
645	-2.2	better prognosis	0.11 (0.019-0.6)	0.011	chr17	46707339	46707340	HOXB7	0.822642	0.896933	0.889091	0.872992	0.18	1
646	-2.1	better prognosis	0.13 (0.022-0.72)	0.02	chr17	46707774	46707775	HOXB7	0.901698	0.955789	0.956364	0.940859	0.21	1
647	-1.5	better prognosis	0.22 (0.062-0.81)	0.023	chr17	46708838	46708839	HOXB7	0.7975	0.86	0.924545	0.841032	0.15	1
648	-2.1	better prognosis	0.12 (0.027-0.54)	0.0055	chr17	46708853	46708854	HOXB7	0.835769	0.878	0.933636	0.86754	0.38	1
649	-1.9	better prognosis	0.16 (0.06-0.4)	0.00013	chr17	46708857	46708858	HOXB7	0.549423	0.661579	0.761818	0.620866	0	1
650	-1.5	better prognosis	0.22 (0.08-0.59)	0.0026	chr17	46708858	46708859	HOXB7	0.609434	0.685658	0.710909	0.659453	0	1
651	-1.1	better prognosis	0.32 (0.11-0.91)	0.033	chr17	46708870	46708871	HOXB7	0.616731	0.666667	0.663636	0.651349	0	1
652	-1.8	better prognosis	0.17 (0.042-0.7)	0.014	chr17	46710622	46710623	HOXB7	0.845472	0.925278	0.940909	0.898629	0.14	1
653	-2.6	better prognosis	0.072 (0.0081-0.65)	0.019	chr17	46710650	46710651	HOXB7	0.900943	0.9484	0.973636	0.936063	0.32	1
654	-1.4	better prognosis	0.24 (0.068-0.83)	0.024	chr17	46710758	46710759	HOXB7	0.751698	0.832817	0.92	0.804634	0.24	1
655	-2.4	better prognosis	0.094 (0.014-0.63)	0.014	chr17	46710764	46710765	HOXB7	0.855	0.921429	0.962727	0.900496	0.4	1
656	-2.3	better prognosis	0.1 (0.019-0.57)	0.0092	chr17	46710824	46710825	HOXB7	0.863208	0.921333	0.923636	0.904331	0.4	1
657	-1.1	better prognosis	0.34 (0.13-0.9)	0.029	chr17	46710893	46710894	HOXB7	0.693269	0.762361	0.614545	0.73935	0.14	1
658	-1.3	better prognosis	0.27 (0.071-0.99)	0.048	chr17	46719752	46719753	AC103702.2	0.15566	0.243067	0.137273	0.208504	0	0.83
659	-1.7	better prognosis	0.18 (0.037-0.93)	0.041	chr17	46720077	46720078	AC103702.2	0.144902	0.1996	0.0963636	0.17888	0	0.87
660	1	worse prognosis	2.8 (1.1-6.8)	0.028	chr17	46720266	46720267	AC103702.2	0.324615	0.28662	0.266	0.305164	0	1
661	2.2	worse prognosis	9.1 (1.1-74)	0.039	chr17	46720547	46720548	AC103702.2	0.850962	0.838289	0.812727	0.850079	0.14	1
662	-2.3	better prognosis	0.1 (0.01-0.99)	0.049	chr17	46722772	46722773	AC103702.2	0.874808	0.9068	0.911818	0.900794	0.51	1
663	1.2	worse prognosis	3.3 (1-10)	0.045	chr17	46723649	46723650	AC103702.2	0.182642	0.124324	0.169091	0.149841	0	0.87
664	1.4	worse prognosis	4.2 (1.2-15)	0.025	chr17	46723679	46723680	AC103702.2	0.152	0.0734722	0.024	0.106529	0	0.79
665	-2.8	better prognosis	0.064 (0.0073-0.55)	0.012	chr17	46724154	46724155	AC103702.2	0.059375	0.131667	0.023	0.103613	0	0.88
666	2	worse prognosis	7.6 (1.2-47)	0.029	chr17	46724300	46724301	AC103702.2	0.07425	0.0368333	0.00888889	0.0523232	0	0.64
667	-2	better prognosis	0.14 (0.021-0.97)	0.046	chr17	46724680	46724681	LINC02086	0.0893182	0.139104	0.0344444	0.120455	0	0.77
668	-1.3	better prognosis	0.26 (0.1-0.67)	0.005	chr17	46795696	46795697	NA	0.544906	0.681711	0.538182	0.630391	0	1
669	-2.2	better prognosis	0.11 (0.018-0.61)	0.012	chr17	46796316	46796317	NA	0.0842308	0.174605	0.06	0.138976	0	0.82
670	-1.3	better prognosis	0.28 (0.082-0.93)	0.038	chr17	46796354	46796355	NA	0.16549	0.256	0.114545	0.22112	0	0.85
671	-2.2	better prognosis	0.12 (0.017-0.81)	0.03	chr17	46796364	46796365	NA	0.0603774	0.126267	0.0409091	0.0997638	0	0.76
672	-1.4	better prognosis	0.24 (0.061-0.93)	0.039	chr17	46796665	46796666	NA	0.135283	0.202667	0.1	0.176142	0	0.89
673	-1.9	better prognosis	0.15 (0.026-0.86)	0.033	chr17	46796682	46796683	NA	0.0686792	0.134933	0.0327273	0.108346	0	0.94
674	-1.6	better prognosis	0.19 (0.05-0.74)	0.017	chr17	46797205	46797206	NA	0.155283	0.235733	0.089	0.204016	0	0.86
675	1.8	worse prognosis	6.1 (1.5-25)	0.012	chr17	46798188	46798189	NA	0.113922	0.0567123	0.0609091	0.0808943	0	0.75
676	1.3	worse prognosis	3.8 (1-14)	0.046	chr17	46799231	46799232	PRAC1	0.756415	0.736711	0.680909	0.750625	0	1
677	1.2	worse prognosis	3.4 (1.1-11)	0.04	chr17	46799502	46799503	PRAC1	0.189808	0.1368	0.092	0.159762	0	0.85
678	1.4	worse prognosis	4.1 (1.2-14)	0.024	chr17	46799723	46799724	PRAC1	0.159434	0.113684	0.193636	0.133516	0	0.76
679	1.7	worse prognosis	5.3 (1.2-23)	0.025	chr17	46800575	46800576	PRAC2	0.0865385	0.0519737	0.04	0.0665354	0	0.87
680	-2	better prognosis	0.14 (0.021-0.92)	0.041	chr17	46801410	46801411	PRAC2	0.13	0.167733	0.138182	0.153307	0	0.73
681	-2.3	better prognosis	0.1 (0.011-0.98)	0.048	chr17	46801461	46801462	PRAC2	0.0886792	0.124079	0.09	0.110391	0	0.75
682	1.1	worse prognosis	2.9 (1-8.1)	0.047	chr17	46801538	46801539	PRAC2	0.331132	0.288933	0.242727	0.308819	0	0.91
683	-1.6	better prognosis	0.2 (0.063-0.64)	0.0068	chr17	46801797	46801798	PRAC2	0.381887	0.447105	0.371818	0.423594	0	0.87
684	2.2	worse prognosis	9 (1.5-55)	0.017	chr17	46802551	46802552	HOXB13	0.0681132	0.0330263	0.0309091	0.0478125	0	0.72
685	-1.7	better prognosis	0.19 (0.039-0.94)	0.042	chr17	46802826	46802827	HOXB13	0.105283	0.168421	0.0681818	0.143594	0	0.77
686	-1.1	better prognosis	0.34 (0.13-0.9)	0.029	chr17	46803214	46803215	HOXB13	0.528491	0.624267	0.464545	0.589213	0.07	1
687	1.5	worse prognosis	4.3 (1.3-15)	0.018	chr17	46803965	46803966	HOXB13	0.590377	0.515867	0.387273	0.551024	0	0.97
688	1.5	worse prognosis	4.5 (1.3-15)	0.016	chr17	46804208	46804209	HOXB13	0.193774	0.136447	0.0581818	0.16125	0	0.86
689	1.1	worse prognosis	3 (1-9.1)	0.047	chr17	46804299	46804300	HOXB13	0.181132	0.158158	0.148	0.168906	0	0.93
690	-1.3	better prognosis	0.27 (0.076-0.94)	0.04	chr17	46805625	46805626	HOXB13	0.20717	0.2584	0.0990909	0.239055	0	0.92
691	-1.5	better prognosis	0.22 (0.056-0.84)	0.027	chr17	46805626	46805627	HOXB13	0.189804	0.240541	0.17	0.221613	0	0.79
692	-2.1	better prognosis	0.12 (0.019-0.72)	0.02	chr17	46805788	46805789	HOXB13	0.0842308	0.162267	0.0688889	0.131349	0	0.89
693	1.1	worse prognosis	3.1 (1.1-8.8)	0.035	chr17	48049590	48049591	DLX4	0.179804	0.155652	0.104444	0.167311	0	0.89
694	1.5	worse prognosis	4.3 (1.1-17)	0.038	chr17	48049615	48049616	DLX4	0.106923	0.0845833	0.0481818	0.0947154	0	0.84
695	1.8	worse prognosis	6.1 (1.3-28)	0.02	chr17	48049850	48049851	DLX4	0.0958491	0.0430263	0.0609091	0.0652344	0	0.82
696	1.5	worse prognosis	4.7 (1.2-18)	0.025	chr17	48050098	48050099	DLX4	0.145962	0.0969014	0.0445455	0.118607	0	0.82
697	4.5	worse prognosis	94 (1.5-5900)	0.031	chr17	56270749	56270750	EPX	0.930755	0.920959	0.938182	0.93248	0.7	1
698	0.98	worse prognosis	2.7 (1.1-6.6)	0.034	chr17	56356465	56356466	MPO	0.3272	0.260972	0.341818	0.290496	0	1
699	0.87	worse prognosis	2.4 (1.1-5.1)	0.026	chr17	56356734	56356735	MPO	0.516275	0.402933	0.543	0.4524	0	1
700	0.82	worse prognosis	2.3 (1-4.9)	0.037	chr17	56356737	56356738	MPO	0.402157	0.314	0.317	0.35248	0	1
701	0.93	worse prognosis	2.5 (1.2-5.4)	0.017	chr17	56356807	56356808	MPO	0.461321	0.370933	0.466	0.411575	0	1
702	0.85	worse prognosis	2.3 (1-5.2)	0.039	chr17	56356900	56356901	MPO	0.414151	0.344211	0.344545	0.375859	0	1
703	0.96	worse prognosis	2.6 (1.2-5.9)	0.022	chr17	56356945	56356946	MPO	0.368113	0.287237	0.315455	0.322969	0	1
704	0.91	worse prognosis	2.5 (1.1-5.4)	0.022	chr17	56356957	56356958	MPO	0.462453	0.364737	0.484545	0.408047	0	1
705	1.3	worse prognosis	3.7 (1.2-11)	0.021	chr17	56357291	56357292	MPO	0.24566	0.193421	0.265455	0.216562	0	1
706	1.3	worse prognosis	3.5 (1.2-11)	0.027	chr17	56357292	56357293	MPO	0.2434	0.209041	0.265455	0.224836	0	1
707	1.1	worse prognosis	3 (1-8.8)	0.041	chr17	56357309	56357310	MPO	0.261132	0.225	0.240909	0.241719	0	0.95
708	1.1	worse prognosis	3 (1.1-8.2)	0.029	chr17	56357310	56357311	MPO	0.264118	0.219067	0.355455	0.2392	0	1
709	1.1	worse prognosis	2.9 (1.2-7)	0.014	chr17	56357354	56357355	MPO	0.468039	0.388533	0.609091	0.42408	0	1
710	0.85	worse prognosis	2.3 (1-5.4)	0.049	chr17	56357364	56357365	MPO	0.457925	0.391842	0.550909	0.422266	0	1
711	0.97	worse prognosis	2.6 (1.1-6.2)	0.024	chr17	56357365	56357366	MPO	0.4686	0.411892	0.631818	0.438293	0	1
712	3.7	worse prognosis	41 (3.2-510)	0.0042	chr18	5294381	5294382	ZBTB14	0.0754717	0.0421053	0.0372727	0.05625	0	0.79
713	1.3	worse prognosis	3.7 (1.3-10)	0.014	chr18	60829170	60829171	BCL2	0.250755	0.186757	0.117	0.215159	0	0.84
714	1.1	worse prognosis	3.1 (1-9.5)	0.043	chr18	60829171	60829172	BCL2	0.23566	0.201579	0.118182	0.217266	0	0.84
715	1.5	worse prognosis	4.5 (1.6-12)	0.0038	chr18	60829258	60829259	BCL2	0.20717	0.148267	0.0990909	0.174016	0	0.8
716	1.4	worse prognosis	4.1 (1.6-11)	0.0035	chr18	60829294	60829295	BCL2	0.327547	0.254324	0.12	0.287143	0	1
717	1.1	worse prognosis	2.9 (1.2-6.9)	0.015	chr18	60829295	60829296	BCL2	0.363125	0.289028	0.132	0.321345	0	1
718	1.1	worse prognosis	3.1 (1-9.2)	0.048	chr18	60864456	60864457	BCL2	0.657308	0.623151	0.625455	0.6425	0	1
719	3.1	worse prognosis	22 (1.2-410)	0.038	chr19	10380510	10380511	AC011511.2	0.0173077	0.00426667	0.0136364	0.00968254	0	0.75
720	7.7	worse prognosis	2200 (4.1-1200000)	0.016	chr19	10380577	10380578	AC011511.2	0.0101923	0.000972222	0.00272727	0.00487805	0	0.25
721	9.6	worse prognosis	15000 (3.3-6.4e+07)	0.025	chr19	10380610	10380611	AC011511.2	0.00692308	0.00146667	0.00272727	0.00373016	0	0.25
722	6.2	worse prognosis	480 (5.2-44000)	0.0075	chr19	10380651	10380652	AC011511.2	0.0161538	0.00464789	0.00363636	0.00959016	0	0.39
723	1.9	worse prognosis	6.6 (1.1-40)	0.041	chr19	10381356	10381357	AC011511.2	0.0428302	0.0142667	0.0209091	0.0262992	0	1
724	-15	better prognosis	2.3e-07 (1.2e-13-0.42)	0.038	chr19	10381859	10381860	AC011511.2	0.00442308	0.0222857	0	0.0147934	0	0.53
725	-15	better prognosis	4.6e-07 (7.8e-13-0.27)	0.031	chr19	10381869	10381870	AC011511.2	0.00730769	0.0179452	0.00909091	0.013629	0	0.27
726	1.7	worse prognosis	5.7 (1.2-26)	0.025	chr19	37958523	37958524	ZNF569	0.12	0.0826866	0.086	0.097757	0	0.75
727	-1.6	better prognosis	0.2 (0.043-0.93)	0.04	chr19	37958824	37958825	ZNF569	0.833019	0.885733	0.816364	0.870709	0.15	1
728	4.5	worse prognosis	92 (1.3-6400)	0.037	chr19	55572719	55572720	RDH13	0.931489	0.918406	0.922727	0.931739	0.63	1
729	4.4	worse prognosis	81 (1.1-6200)	0.046	chr19	55572767	55572768	RDH13	0.935769	0.933784	0.963636	0.94208	0.59	1
730	6.3	worse prognosis	550 (4.1-75000)	0.012	chr19	55572777	55572778	RDH13	0.938846	0.925676	0.944545	0.93856	0.7	1
731	-2.4	better prognosis	0.093 (0.014-0.63)	0.015	chr19	55573560	55573561	RDH13	0.849623	0.9	0.911818	0.886063	0.05	1
732	-5.5	better prognosis	0.0039 (3.7e-05-0.41)	0.019	chr19	55574058	55574059	RDH13	0.0216981	0.0572603	0.021	0.04264	0	0.55
733	5.4	worse prognosis	230 (4.3-13000)	0.0075	chr19	55574269	55574270	RDH13	0.0241509	0.00864865	0	0.0152381	0	0.54
734	4.2	worse prognosis	66 (6.8-650)	0.00031	chr19	55574374	55574375	RDH13	0.0258491	0.00283784	0.00909091	0.0125397	0	0.73
735	5.6	worse prognosis	280 (3.5-23000)	0.012	chr19	55574565	55574566	RDH13	0.0143137	0.00380282	0.00363636	0.00826446	0	0.46
736	-12	better prognosis	9.6e-06 (2e-10-0.47)	0.036	chr19	55574609	55574610	RDH13	0.00603774	0.0204054	0.0236364	0.0145238	0	0.25
737	4.4	worse prognosis	78 (2.2-2800)	0.017	chr19	55575305	55575306	RDH13	0.929434	0.9044	0.884545	0.921969	0.52	1
738	6.2	worse prognosis	490 (8.1-30000)	0.0031	chr19	55575306	55575307	RDH13	0.915472	0.902237	0.848182	0.914766	0.59	1
739	1.1	worse prognosis	2.9 (1.1-7.8)	0.029	chr19	55577747	55577748	RDH13	0.448491	0.365	0.395455	0.402422	0	0.97
740	1	worse prognosis	2.8 (1.1-7.2)	0.03	chr19	55578693	55578694	RDH13	0.38	0.286447	0.27	0.327422	0	0.97
741	1.5	worse prognosis	4.3 (1.1-16)	0.032	chr19	55578983	55578984	RDH13	0.725769	0.690658	0.729091	0.710472	0.17	1
742	1.3	worse prognosis	3.5 (1.1-11)	0.03	chr19	55579028	55579029	RDH13	0.422642	0.374474	0.529091	0.397344	0.03	0.89
743	1.2	worse prognosis	3.2 (1.2-8.5)	0.02	chr19	55579029	55579030	RDH13	0.424808	0.358514	0.554444	0.38896	0	1
744	-2.5	better prognosis	0.084 (0.012-0.61)	0.014	chr19	55581095	55581096	RDH13	0.109434	0.156579	0.105455	0.138281	0	0.76
745	-1.4	better prognosis	0.24 (0.068-0.85)	0.027	chr19	55581097	55581098	RDH13	0.18	0.259403	0.217778	0.230926	0	0.86
746	-2.1	better prognosis	0.12 (0.023-0.63)	0.012	chr19	55581098	55581099	RDH13	0.131509	0.189737	0.183636	0.167109	0	0.84
747	-1.8	better prognosis	0.17 (0.042-0.7)	0.014	chr19	55581114	55581115	RDH13	0.165526	0.256393	0.228571	0.223776	0	0.92
748	-1.5	better prognosis	0.23 (0.053-0.97)	0.045	chr19	55581115	55581116	RDH13	0.113208	0.206316	0.216364	0.169375	0	0.83
749	-2.4	better prognosis	0.086 (0.013-0.59)	0.012	chr19	56163698	56163699	CCDC106	0.808837	0.874219	0.912222	0.855943	0.32	1
750	-3	better prognosis	0.048 (0.0037-0.64)	0.022	chr19	56163699	56163700	CCDC106	0.877358	0.918026	0.899091	0.908359	0.27	1
751	3.3	worse prognosis	27 (1.2-600)	0.039	chr19	56163891	56163892	CCDC106	0.913585	0.903649	0.82	0.915	0.44	1
752	7.6	worse prognosis	1900 (1.2-3e+06)	0.044	chr19	56163911	56163912	CCDC106	0.96283	0.963784	0.973	0.971032	0.75	1
753	-3.5	better prognosis	0.03 (0.0012-0.76)	0.033	chr19	56164014	56164015	CCDC106	0.916415	0.95726	0.944545	0.9476	0.6	1
754	-2.3	better prognosis	0.096 (0.019-0.47)	0.0039	chr19	56164332	56164333	CCDC106	0.777917	0.856944	0.851	0.832269	0.15	1
755	7.2	worse prognosis	1300 (4.9-340000)	0.012	chr19	56164420	56164421	CCDC106	0.952115	0.943243	0.931818	0.95448	0.66	1
756	-4	better prognosis	0.017 (0.00041-0.74)	0.034	chr19	56164587	56164588	NA	0.932353	0.960933	0.885	0.95696	0.73	1
757	2.1	worse prognosis	7.9 (1.6-40)	0.012	chr19	56164656	56164657	NA	0.826304	0.754348	0.70375	0.79	0.2	1
758	5.4	worse prognosis	230 (1.5-35000)	0.033	chr19	56165087	56165088	NA	0.0207547	0.0119737	0.0454545	0.0157031	0	0.31
759	12	worse prognosis	160000 (41-6.1e+08)	0.0045	chr19	56165099	56165100	NA	0.0124528	0.00710526	0.0181818	0.009375	0	0.29
760	5.4	worse prognosis	230 (3.2-16000)	0.013	chr19	56165797	56165798	U2AF2	0.0145283	0.00373333	0.01	0.00826772	0	0.47
761	6.9	worse prognosis	960 (4.1-220000)	0.014	chr19	56166056	56166057	U2AF2	0.0118	0.00253521	0	0.00641667	0	0.42
762	8.6	worse prognosis	5600 (5.8-5400000)	0.014	chr19	56166243	56166244	U2AF2	0.0121569	0.00546667	0	0.00824	0	0.34
763	6.6	worse prognosis	760 (2.8-210000)	0.02	chr19	56166362	56166363	U2AF2	0.0148077	0.0052	0.00545454	0.00920635	0	0.35
764	-23	better prognosis	1.2e-10 (3e-20-0.5)	0.043	chr19	56166619	56166620	U2AF2	0.000869565	0.0173913	0	0.0108772	0	0.28
765	7.6	worse prognosis	2100 (28-150000)	0.00051	chr19	56166620	56166621	U2AF2	0.0188	0.00444444	0.000909091	0.0104132	0	0.45
766	11	worse prognosis	57000 (29-1.1e+08)	0.0046	chr19	56166716	56166717	U2AF2	0.00981132	0.00216216	0.005	0.00539683	0	0.27
767	13	worse prognosis	3e+05 (75-1.2e+09)	0.0029	chr19	56167129	56167130	U2AF2	0.0149057	0.00653333	0.00636364	0.0100787	0	0.22
768	8.3	worse prognosis	4200 (2.2-8100000)	0.03	chr19	56167146	56167147	U2AF2	0.00903846	0.00391892	0.001	0.00608	0	0.29
769	9.1	worse prognosis	8700 (2.3-3.3e+07)	0.031	chr19	56167160	56167161	U2AF2	0.0101887	0.00253333	0.00363636	0.00574803	0	0.21
770	3.7	worse prognosis	39 (1.6-980)	0.026	chr19	56603329	56603330	ZNF787	0.912619	0.904923	0.95875	0.916509	0.41	1
771	3.7	worse prognosis	40 (2.2-740)	0.013	chr19	56603369	56603370	ZNF787	0.89122	0.8535	0.91	0.8775	0.54	1
772	-14	better prognosis	7.3e-07 (5.5e-12-0.097)	0.019	chr2	11887323	11887324	LPIN1	0.0075	0.0219178	0.00454546	0.0160484	0	0.29
773	-0.97	better prognosis	0.38 (0.15-0.92)	0.032	chr2	42720132	42720133	KCNG3	0.405778	0.5615	0.2	0.499519	0	1
774	1.2	worse prognosis	3.4 (1.2-9.2)	0.017	chr2	42720279	42720280	KCNG3	0.566078	0.492973	0.283	0.527016	0	1
775	1	worse prognosis	2.7 (1.1-6.6)	0.027	chr2	42720287	42720288	KCNG3	0.541569	0.493867	0.326	0.51728	0	1
776	1.3	worse prognosis	3.5 (1.5-8.6)	0.0053	chr2	42720465	42720466	KCNG3	0.410238	0.262456	0.08125	0.328469	0	1
777	3.5	worse prognosis	33 (1.3-830)	0.035	chr2	62170173	62170174	COMMD1	0.921731	0.912267	0.887273	0.923413	0.64	1
778	-4	better prognosis	0.018 (0.00048-0.68)	0.03	chr2	64066978	64066979	NA	0.9	0.935263	0.918182	0.927969	0.56	1
779	2.5	worse prognosis	12 (1.5-100)	0.019	chr2	64067438	64067439	NA	0.0860377	0.062	0.0590909	0.0725197	0	0.48
780	8.1	worse prognosis	3200 (2.9-3400000)	0.024	chr2	64067795	64067796	NA	0.00981132	0.00368421	0.00363636	0.00625	0	0.24
781	14	worse prognosis	9e+05 (320-2.5e+09)	0.0007	chr2	64067914	64067915	NA	0.00886792	0.00173333	0.00272727	0.00472441	0	0.25
782	4.5	worse prognosis	87 (2.2-3500)	0.017	chr2	64068102	64068103	UGP2	0.0171154	0.00527027	0	0.01024	0	0.54
783	2.9	worse prognosis	18 (1-330)	0.049	chr2	64068532	64068533	UGP2	0.0184	0.00157143	0	0.00865546	0	0.64
784	-25	better prognosis	1.1e-11 (1.4e-22-0.91)	0.049	chr2	64068831	64068832	UGP2	0.00196078	0.00746479	0.0533333	0.00520661	0	0.08
785	-8.5	better prognosis	0.00021 (9.3e-08-0.46)	0.031	chr2	64069587	64069588	UGP2	0.0120755	0.0314865	0.0281818	0.0235714	0	0.23
786	4.1	worse prognosis	59 (1-3500)	0.049	chr2	66652789	66652790	NA	0.0309615	0.0176389	0.034	0.0234146	0	0.26
787	-3.4	better prognosis	0.035 (0.0014-0.85)	0.04	chr2	66653255	66653256	NA	0.0477358	0.0792	0.0436364	0.0666929	0	0.59
788	-4.6	better prognosis	0.01 (0.00012-0.81)	0.04	chr2	66653337	66653338	NA	0.0198113	0.0533333	0.0272727	0.0397638	0	0.39
789	-13	better prognosis	3.5e-06 (8.1e-11-0.15)	0.021	chr2	66653374	66653375	NA	0.00339623	0.0236486	0.00818182	0.0153175	0	0.23
790	-3.2	better prognosis	0.042 (0.0023-0.78)	0.034	chr2	66654000	66654001	MEIS1-AS3	0.0492	0.0805333	0.041	0.0685484	0	0.79
791	-1.4	better prognosis	0.24 (0.06-0.93)	0.04	chr2	66654006	66654007	MEIS1-AS3	0.137692	0.210933	0.074	0.182381	0	0.82
792	-4.3	better prognosis	0.013 (0.00024-0.74)	0.035	chr2	66654138	66654139	MEIS1-AS3	0.0292157	0.0597333	0.0363636	0.04776	0	0.61
793	-3.5	better prognosis	0.03 (0.0016-0.56)	0.019	chr2	66654191	66654192	MEIS1-AS3	0.0459615	0.0869333	0.0636364	0.0707143	0	0.45
794	-3	better prognosis	0.052 (0.0068-0.4)	0.0045	chr2	66654292	66654293	MEIS1-AS3	0.10717	0.173733	0.137273	0.147323	0	0.78
795	-3.5	better prognosis	0.031 (0.0037-0.26)	0.0014	chr2	66654293	66654294	MEIS1-AS3	0.0969811	0.1644	0.0918182	0.137559	0	0.74
796	-2.4	better prognosis	0.092 (0.009-0.95)	0.045	chr2	66654412	66654413	MEIS1-AS3	0.0692453	0.108947	0.125455	0.0933594	0	0.57
797	-4.8	better prognosis	0.0086 (0.00036-0.21)	0.0035	chr2	66654413	66654414	MEIS1-AS3	0.06	0.113289	0.166364	0.0921094	0	0.53
798	-1.2	better prognosis	0.3 (0.12-0.75)	0.011	chr2	66654495	66654496	MEIS1-AS3	0.34717	0.480132	0.49	0.428828	0	0.95
799	-1.2	better prognosis	0.31 (0.12-0.82)	0.019	chr2	66654496	66654497	MEIS1-AS3	0.369623	0.486974	0.530909	0.442188	0	0.97
800	-1.5	better prognosis	0.22 (0.085-0.55)	0.0013	chr2	66654515	66654516	MEIS1-AS3	0.483019	0.608947	0.575455	0.561562	0	1
801	-1.8	better prognosis	0.17 (0.061-0.45)	0.00045	chr2	66654516	66654517	MEIS1-AS3	0.494528	0.620658	0.64	0.573281	0	0.99
802	-1.7	better prognosis	0.19 (0.074-0.48)	0.00043	chr2	66654518	66654519	MEIS1-AS3	0.458113	0.596447	0.550909	0.543828	0	0.98
803	-1.6	better prognosis	0.21 (0.077-0.55)	0.0015	chr2	66654519	66654520	MEIS1-AS3	0.470189	0.598947	0.61	0.550312	0	1
804	-1.6	better prognosis	0.2 (0.074-0.54)	0.0014	chr2	66654531	66654532	MEIS1-AS3	0.363396	0.481711	0.476364	0.436484	0	1
805	-1.6	better prognosis	0.2 (0.074-0.54)	0.0014	chr2	66654532	66654533	MEIS1-AS3	0.36434	0.510132	0.526364	0.45375	0	0.99
806	-1.1	better prognosis	0.35 (0.13-0.93)	0.035	chr2	66654644	66654645	MEIS1-AS3	0.290377	0.386579	0.450909	0.349766	0	0.96
807	-1.2	better prognosis	0.31 (0.11-0.91)	0.033	chr2	66654645	66654646	MEIS1-AS3	0.279434	0.359867	0.502727	0.329134	0	0.94
808	-1.4	better prognosis	0.24 (0.078-0.72)	0.011	chr2	66654724	66654725	MEIS1-AS3	0.429623	0.493553	0.575455	0.470938	0	0.98
809	-2.1	better prognosis	0.12 (0.039-0.38)	0.00027	chr2	66654728	66654729	MEIS1-AS3	0.580377	0.691316	0.726364	0.650781	0	1
810	-1.7	better prognosis	0.18 (0.06-0.56)	0.0029	chr2	66654729	66654730	MEIS1-AS3	0.604151	0.707632	0.751818	0.670312	0.02	1
811	-1.6	better prognosis	0.19 (0.054-0.68)	0.01	chr2	66654783	66654784	MEIS1-AS3	0.244151	0.315789	0.454545	0.288594	0	0.87
812	-2.8	better prognosis	0.061 (0.0051-0.74)	0.028	chr2	66655229	66655230	MEIS1-AS3	0.872453	0.9112	0.936364	0.902205	0.28	1
813	-1.6	better prognosis	0.21 (0.053-0.84)	0.027	chr2	66655271	66655272	MEIS1-AS3	0.808302	0.867763	0.874545	0.849922	0.17	1
814	-1.8	better prognosis	0.17 (0.04-0.7)	0.014	chr2	66655272	66655273	MEIS1-AS3	0.818679	0.876267	0.894545	0.859134	0.07	1
815	-1.5	better prognosis	0.21 (0.067-0.68)	0.0088	chr2	66655515	66655516	MEIS1-AS3	0.448039	0.520263	0.543636	0.495159	0	0.91
816	-1.1	better prognosis	0.34 (0.11-0.99)	0.048	chr2	66655516	66655517	MEIS1-AS3	0.507736	0.5775	0.691818	0.553125	0.04	0.97
817	-1.2	better prognosis	0.31 (0.11-0.85)	0.023	chr2	66655894	66655895	MEIS1-AS3	0.626792	0.710395	0.830909	0.681328	0	1
818	-1.6	better prognosis	0.2 (0.07-0.58)	0.0028	chr2	66655895	66655896	MEIS1-AS3	0.59717	0.702895	0.715455	0.664609	0.03	0.98
819	-1.3	better prognosis	0.27 (0.092-0.79)	0.017	chr2	66656687	66656688	MEIS1-AS3	0.413585	0.516974	0.498182	0.478203	0.01	0.95
820	-1.5	better prognosis	0.23 (0.085-0.62)	0.0039	chr2	66656688	66656689	MEIS1-AS3	0.380377	0.53	0.573636	0.472187	0	0.96
821	-1.5	better prognosis	0.23 (0.081-0.63)	0.0046	chr2	66658108	66658109	MEIS1-AS3	0.719057	0.811316	0.891818	0.779453	0.14	1
822	-1.5	better prognosis	0.22 (0.075-0.63)	0.0049	chr2	66658109	66658110	MEIS1-AS3	0.729434	0.814605	0.806364	0.785703	0.02	1
823	-1.2	better prognosis	0.3 (0.11-0.86)	0.025	chr2	66658113	66658114	MEIS1-AS3	0.589434	0.689868	0.691818	0.653672	0.02	1
824	-1.5	better prognosis	0.21 (0.08-0.57)	0.0022	chr2	66658114	66658115	MEIS1-AS3	0.603585	0.710789	0.62	0.671953	0.03	1
825	-1.2	better prognosis	0.3 (0.11-0.82)	0.019	chr2	66658217	66658218	MEIS1-AS3	0.600755	0.68	0.749091	0.6525	0.01	1
826	-1.1	better prognosis	0.33 (0.12-0.92)	0.033	chr2	66658268	66658269	MEIS1-AS3	0.709623	0.765526	0.907273	0.748359	0.07	1
827	-1.1	better prognosis	0.34 (0.13-0.87)	0.025	chr2	66658269	66658270	MEIS1-AS3	0.675283	0.7644	0.912727	0.733228	0.04	1
828	-1.4	better prognosis	0.25 (0.09-0.71)	0.0093	chr2	66658282	66658283	MEIS1-AS3	0.659811	0.756447	0.821818	0.722344	0.09	1
829	-1.2	better prognosis	0.3 (0.11-0.78)	0.014	chr2	66658283	66658284	MEIS1-AS3	0.621132	0.730533	0.764545	0.69063	0	1
830	-2.2	better prognosis	0.11 (0.02-0.57)	0.0087	chr2	66658794	66658795	MEIS1-AS3	0.828868	0.890267	0.937273	0.871654	0.44	1
831	-1.6	better prognosis	0.19 (0.039-0.95)	0.043	chr2	66658795	66658796	MEIS1-AS3	0.818269	0.883151	0.92	0.863065	0.39	1
832	-5.4	better prognosis	0.0046 (2.2e-05-0.99)	0.049	chr2	66660463	66660464	MEIS1-AS3	0.0132075	0.0474667	0.0218182	0.0335433	0	0.46
833	-7.7	better prognosis	0.00045 (2.9e-07-0.7)	0.04	chr2	66660472	66660473	MEIS1-AS3	0.0164151	0.0325676	0.00818182	0.0260317	0	0.43
834	-9.7	better prognosis	6.3e-05 (7.8e-09-0.51)	0.035	chr2	66664667	66664668	MEIS1	0.00981132	0.0226316	0.0581818	0.0175	0	0.18
835	-9.8	better prognosis	5.4e-05 (3e-08-0.099)	0.01	chr2	66664872	66664873	MEIS1	0.0162264	0.0373684	0.0681818	0.0289063	0	0.3
836	-1.8	better prognosis	0.16 (0.026-0.94)	0.043	chr2	66665419	66665420	MEIS1	0.113585	0.175867	0.247273	0.15126	0	0.97
837	-3.7	better prognosis	0.026 (0.00088-0.74)	0.033	chr2	66665750	66665751	MEIS1	0.0432075	0.0847368	0.0736364	0.0682031	0	0.65
838	-2.4	better prognosis	0.088 (0.012-0.64)	0.016	chr2	133015556	133015557	NA	0.706471	0.774028	0.701	0.752131	0.26	1
839	-2.2	better prognosis	0.11 (0.018-0.63)	0.013	chr2	133015609	133015610	NA	0.561698	0.609079	0.542727	0.594219	0.21	0.9
840	-0.79	better prognosis	0.45 (0.21-1)	0.049	chr2	158114177	158114178	GALNT5	0.4058	0.49411	0.2175	0.461967	0	1
841	-0.88	better prognosis	0.41 (0.19-0.9)	0.026	chr2	158114185	158114186	GALNT5	0.480588	0.583973	0.332	0.545854	0	1
842	-1.7	better prognosis	0.18 (0.046-0.7)	0.013	chr2	158114755	158114756	GALNT5	0.836471	0.908533	0.865	0.8864	0.05	1
843	1.4	worse prognosis	3.9 (1.1-14)	0.03	chr2	176929625	176929626	NA	0.613019	0.547368	0.594545	0.578828	0.06	0.95
844	1.7	worse prognosis	5.6 (1.9-17)	0.0018	chr2	176929626	176929627	NA	0.575	0.470563	0.55	0.518934	0	1
845	-1.4	better prognosis	0.25 (0.064-0.98)	0.047	chr2	176931581	176931582	NA	0.136863	0.206533	0.0981818	0.17976	0	0.97
846	-1.4	better prognosis	0.23 (0.071-0.77)	0.017	chr2	176932622	176932623	NA	0.174906	0.281842	0.15	0.239766	0	1
847	1.6	worse prognosis	4.8 (1.1-21)	0.037	chr2	176932886	176932887	NA	0.121538	0.106	0.0436364	0.113254	0	0.92
848	-1.5	better prognosis	0.23 (0.054-0.95)	0.042	chr2	176933332	176933333	NA	0.161538	0.226528	0.119091	0.200894	0	0.96
849	-1.7	better prognosis	0.19 (0.065-0.54)	0.0019	chr2	176933337	176933338	NA	0.308269	0.398333	0.240909	0.363496	0	1
850	-2.7	better prognosis	0.064 (0.011-0.36)	0.0017	chr2	176933346	176933347	NA	0.120577	0.209306	0.0727273	0.173496	0	0.92
851	-2	better prognosis	0.14 (0.025-0.79)	0.026	chr2	176933347	176933348	NA	0.128868	0.179333	0.114545	0.159685	0	0.82
852	-2.2	better prognosis	0.12 (0.028-0.48)	0.0031	chr2	176933353	176933354	NA	0.162075	0.26411	0.166364	0.22296	0	0.97
853	-2.5	better prognosis	0.084 (0.019-0.37)	0.001	chr2	176933354	176933355	NA	0.162642	0.269867	0.109091	0.227244	0	0.88
854	-1.8	better prognosis	0.16 (0.035-0.76)	0.021	chr2	176933388	176933389	NA	0.154906	0.222603	0.101818	0.19568	0	0.77
855	-2	better prognosis	0.13 (0.021-0.81)	0.029	chr2	176933408	176933409	NA	0.109811	0.1575	0.0663636	0.138984	0	0.8
856	-1.4	better prognosis	0.25 (0.084-0.76)	0.014	chr2	176933436	176933437	NA	0.292075	0.371579	0.196364	0.341562	0	0.98
857	0.91	worse prognosis	2.5 (1-6.1)	0.046	chr2	176933737	176933738	NA	0.459057	0.375789	0.354545	0.413203	0	1
858	1.4	worse prognosis	4 (1.3-12)	0.015	chr2	176934296	176934297	NA	0.379245	0.340263	0.282727	0.359063	0.01	1
859	1.2	worse prognosis	3.5 (1.1-11)	0.032	chr2	176935817	176935818	NA	0.714906	0.665263	0.611818	0.691016	0.1	1
860	-1.6	better prognosis	0.2 (0.042-0.92)	0.039	chr2	176936282	176936283	NA	0.2125	0.2568	0.165455	0.240556	0	0.77
861	-2.3	better prognosis	0.097 (0.013-0.7)	0.021	chr2	176936635	176936636	NA	0.0665385	0.144267	0.00909091	0.113333	0	0.71
862	1.3	worse prognosis	3.5 (1.3-9.7)	0.013	chr2	176936924	176936925	NA	0.605577	0.516267	0.386364	0.557222	0	1
863	1.4	worse prognosis	3.9 (1.3-12)	0.013	chr2	176944239	176944240	EVX2	0.1644	0.0691429	0.0636364	0.109748	0	0.94
864	-1.7	better prognosis	0.19 (0.044-0.84)	0.029	chr2	176944442	176944443	EVX2	0.11434	0.181467	0.0454545	0.154882	0	0.93
865	-2.1	better prognosis	0.13 (0.022-0.73)	0.021	chr2	176944461	176944462	EVX2	0.0884615	0.154247	0.0381818	0.127903	0	0.85
866	-2.6	better prognosis	0.074 (0.0057-0.97)	0.047	chr2	176944855	176944856	EVX2	0.0431373	0.0848649	0.0345455	0.0683871	0	0.67
867	-2.4	better prognosis	0.091 (0.0088-0.94)	0.045	chr2	176945032	176945033	EVX2	0.0793182	0.120625	0.023	0.104766	0	0.92
868	-1.9	better prognosis	0.15 (0.022-0.96)	0.046	chr2	176945388	176945389	EVX2	0.0618	0.136522	0.0288889	0.106017	0	0.82
869	-1.2	better prognosis	0.31 (0.11-0.9)	0.032	chr2	176945969	176945970	EVX2	0.226604	0.348158	0.166364	0.300547	0	0.98
870	-1	better prognosis	0.36 (0.13-0.96)	0.042	chr2	176945992	176945993	EVX2	0.283019	0.397105	0.228182	0.352969	0	0.98
871	-6	better prognosis	0.0024 (1.4e-05-0.41)	0.021	chr2	176946042	176946043	EVX2	0.0250943	0.0519737	0.0263636	0.04125	0	0.44
872	-2.5	better prognosis	0.086 (0.012-0.6)	0.014	chr2	176946048	176946049	EVX2	0.0877358	0.139605	0.0445455	0.119219	0	0.95
873	-2.8	better prognosis	0.062 (0.008-0.48)	0.0079	chr2	176946049	176946050	EVX2	0.0818868	0.145067	0.0518182	0.119843	0	0.8
874	-1.8	better prognosis	0.17 (0.033-0.85)	0.031	chr2	176946083	176946084	EVX2	0.106604	0.156842	0.0845455	0.137266	0	0.81
875	-1.2	better prognosis	0.29 (0.09-0.93)	0.038	chr2	176946316	176946317	EVX2	0.242642	0.3175	0.236364	0.288984	0	0.93
876	-3.4	better prognosis	0.033 (0.0014-0.77)	0.033	chr2	176946614	176946615	EVX2	0.0615094	0.0919737	0.0390909	0.0800781	0	0.62
877	-1.7	better prognosis	0.19 (0.039-0.93)	0.04	chr2	176946646	176946647	EVX2	0.129057	0.178684	0.0709091	0.159531	0	0.79
878	-1.7	better prognosis	0.18 (0.04-0.82)	0.027	chr2	176947023	176947024	EVX2	0.116415	0.197534	0.052	0.16472	0	0.88
879	-1.3	better prognosis	0.27 (0.096-0.76)	0.013	chr2	176947098	176947099	EVX2	0.276792	0.358108	0.225455	0.326746	0	1
880	-1.8	better prognosis	0.17 (0.03-0.96)	0.044	chr2	176947131	176947132	EVX2	0.094717	0.142432	0.03	0.123492	0	0.69
881	-3.5	better prognosis	0.03 (0.0026-0.33)	0.0043	chr2	176947134	176947135	EVX2	0.0681132	0.125676	0.0909091	0.10246	0	0.72
882	-2.2	better prognosis	0.11 (0.016-0.8)	0.029	chr2	176947159	176947160	EVX2	0.0656	0.128219	0.037	0.103607	0	0.71
883	-2.4	better prognosis	0.089 (0.0097-0.82)	0.032	chr2	176947190	176947191	EVX2	0.0592453	0.1296	0.0645455	0.10126	0	0.67
884	-2.9	better prognosis	0.053 (0.005-0.57)	0.015	chr2	176947191	176947192	EVX2	0.047	0.124932	0.0327273	0.0940164	0	0.62
885	-1.4	better prognosis	0.25 (0.076-0.83)	0.024	chr2	176948178	176948179	EVX2	0.190392	0.281622	0.134545	0.246371	0	1
886	-1.2	better prognosis	0.29 (0.097-0.89)	0.03	chr2	176948893	176948894	NA	0.232264	0.337895	0.203636	0.296797	0	0.91
887	-1.2	better prognosis	0.31 (0.1-0.95)	0.041	chr2	176948894	176948895	NA	0.244706	0.366711	0.165455	0.320238	0	0.98
888	-1.2	better prognosis	0.29 (0.092-0.92)	0.035	chr2	176948975	176948976	NA	0.179623	0.281067	0.107273	0.240945	0	0.96
889	-1.7	better prognosis	0.19 (0.052-0.67)	0.0099	chr2	176948976	176948977	NA	0.180943	0.277333	0.193636	0.239291	0	0.88
890	2.1	worse prognosis	8 (1-61)	0.045	chr2	176949730	176949731	NA	0.0839623	0.0539474	0.0436364	0.0667969	0	0.9
891	-2.1	better prognosis	0.12 (0.016-0.9)	0.039	chr2	176950120	176950121	NA	0.0929412	0.149167	0.0572727	0.126885	0	0.66
892	-1.5	better prognosis	0.22 (0.069-0.73)	0.013	chr2	176950235	176950236	NA	0.236981	0.359178	0.224545	0.31024	0	0.97
893	-1.2	better prognosis	0.31 (0.11-0.86)	0.024	chr2	176950271	176950272	NA	0.2752	0.382267	0.126364	0.342177	0	1
894	-1.2	better prognosis	0.31 (0.11-0.85)	0.023	chr2	176950272	176950273	NA	0.314906	0.414658	0.146	0.37568	0	1
895	-5.9	better prognosis	0.0028 (3.7e-05-0.21)	0.0074	chr2	176950700	176950701	NA	0.0245283	0.0698649	0.0481818	0.0513492	0	0.47
896	-5.5	better prognosis	0.0039 (6.7e-05-0.23)	0.0074	chr2	176950708	176950709	NA	0.0369231	0.0713514	0.029	0.0576	0	0.46
897	-2.4	better prognosis	0.09 (0.01-0.82)	0.032	chr2	176950711	176950712	NA	0.065	0.115	0.065	0.09512	0	0.61
898	2	worse prognosis	7.6 (1.1-53)	0.041	chr2	176951019	176951020	NA	0.0640385	0.0418421	0.0345455	0.0512598	0	0.7
899	-3.5	better prognosis	0.03 (0.0022-0.4)	0.0079	chr2	176952019	176952020	NA	0.0572	0.118611	0.0288889	0.0942149	0	0.62
900	3.2	worse prognosis	26 (2.1-310)	0.01	chr2	176953097	176953098	NA	0.0311765	0.00567568	0.0390909	0.0162097	0	0.56
901	-2.6	better prognosis	0.078 (0.0066-0.92)	0.042	chr2	176956505	176956506	NA	0.0716981	0.123026	0.0381818	0.102734	0	0.7
902	-1.6	better prognosis	0.19 (0.038-1)	0.049	chr2	176957167	176957168	NA	0.125882	0.161571	0.0690909	0.14775	0	0.83
903	-1.8	better prognosis	0.17 (0.03-0.97)	0.046	chr2	176957184	176957185	NA	0.0717391	0.167391	0.05	0.130263	0	1
904	-1.5	better prognosis	0.23 (0.058-0.93)	0.039	chr2	176957185	176957186	NA	0.137059	0.228	0.044	0.189652	0	0.88
905	2.1	worse prognosis	8.5 (1-70)	0.048	chr2	176957613	176957614	NA	0.0509434	0.0381333	0.0527273	0.0437795	0	0.56
906	-2.2	better prognosis	0.11 (0.013-0.98)	0.048	chr2	176958044	176958045	HOXD13	0.0742308	0.125263	0.045	0.105354	0	0.88
907	-1.6	better prognosis	0.2 (0.043-0.96)	0.044	chr2	176958263	176958264	HOXD13	0.134528	0.1964	0.0581818	0.172126	0	0.86
908	3.7	worse prognosis	42 (1.1-1600)	0.046	chr2	176962408	176962409	NA	0.02	0.00310811	0.0245455	0.01016	0	0.37
909	4.2	worse prognosis	68 (1.3-3500)	0.036	chr2	176963128	176963129	NA	0.0271429	0.0126027	0.032	0.018595	0	0.32
910	1.8	worse prognosis	5.9 (1.7-21)	0.0062	chr2	176963235	176963236	NA	0.165769	0.0970667	0.037	0.12619	0	0.79
911	1.3	worse prognosis	3.8 (1.2-12)	0.023	chr2	176963255	176963256	NA	0.269811	0.230267	0.139	0.248583	0	0.94
912	-3.7	better prognosis	0.026 (0.00071-0.92)	0.045	chr2	176963464	176963465	NA	0.0471154	0.080274	0.0145455	0.0670161	0	0.51
913	1.4	worse prognosis	4.2 (1.1-16)	0.041	chr2	176963767	176963768	NA	0.180377	0.133649	0.12	0.154365	0	0.87
914	-2	better prognosis	0.13 (0.03-0.61)	0.0095	chr2	176964092	176964093	NA	0.143725	0.216667	0.0754545	0.18864	0	0.76
915	-1.1	better prognosis	0.33 (0.12-0.93)	0.037	chr2	176964670	176964671	HOXD12	0.257292	0.361781	0.209091	0.323	0	1
916	-1.4	better prognosis	0.25 (0.078-0.82)	0.022	chr2	176964672	176964673	HOXD12	0.213878	0.327945	0.136364	0.284463	0	0.98
917	-1.4	better prognosis	0.24 (0.06-0.97)	0.045	chr2	176964721	176964722	HOXD12	0.180192	0.251622	0.103	0.22392	0	0.86
918	-1.1	better prognosis	0.34 (0.13-0.92)	0.033	chr2	176964879	176964880	HOXD12	0.273269	0.3864	0.197778	0.342778	0	1
919	-1.3	better prognosis	0.27 (0.084-0.88)	0.029	chr2	176965283	176965284	HOXD12	0.168367	0.272394	0.2	0.231849	0	0.96
920	-1.9	better prognosis	0.15 (0.027-0.84)	0.03	chr2	176965401	176965402	HOXD12	0.106415	0.165	0.05	0.142031	0	0.84
921	-2.4	better prognosis	0.089 (0.0081-0.99)	0.049	chr2	176965584	176965585	HOXD12	0.0357692	0.0964865	0.057	0.072	0	0.93
922	1.3	worse prognosis	3.5 (1.2-11)	0.024	chr2	176965802	176965803	HOXD12	0.289245	0.223026	0.150909	0.252188	0	0.91
923	1.9	worse prognosis	6.4 (1.5-28)	0.013	chr2	176966827	176966828	NA	0.750769	0.695139	0.562727	0.724309	0.21	1
924	-1.3	better prognosis	0.28 (0.097-0.81)	0.019	chr2	176968137	176968138	NA	0.366604	0.455526	0.267273	0.422266	0	0.97
925	-1.7	better prognosis	0.18 (0.066-0.48)	0.0007	chr2	176968146	176968147	NA	0.391321	0.541711	0.410909	0.483672	0	0.95
926	-1.2	better prognosis	0.31 (0.11-0.93)	0.037	chr2	176968151	176968152	NA	0.46566	0.543333	0.399091	0.515197	0.05	0.97
927	1.9	worse prognosis	6.5 (1.7-25)	0.0054	chr2	176968385	176968386	NA	0.14	0.0969333	0.0581818	0.115669	0	0.82
928	1.8	worse prognosis	6 (1.8-19)	0.0028	chr2	176968386	176968387	NA	0.141509	0.0797368	0.0518182	0.105938	0	0.86
929	-2.4	better prognosis	0.087 (0.012-0.63)	0.015	chr2	176968501	176968502	NA	0.102264	0.171711	0.0981818	0.144297	0	0.66
930	-1.5	better prognosis	0.23 (0.056-0.9)	0.036	chr2	176969384	176969385	HOXD11	0.151633	0.260758	0.0588889	0.21614	0	1
931	-2.2	better prognosis	0.11 (0.021-0.61)	0.011	chr2	176969894	176969895	HOXD11	0.106792	0.191974	0.0663636	0.158203	0	0.91
932	-2	better prognosis	0.13 (0.028-0.59)	0.0083	chr2	176969895	176969896	HOXD11	0.112955	0.225484	0.047	0.180476	0	1
933	1	worse prognosis	2.8 (1.1-7.1)	0.03	chr2	176970309	176970310	HOXD11	0.343774	0.2752	0.199091	0.305984	0	0.95
934	-1.9	better prognosis	0.15 (0.048-0.46)	0.001	chr2	176970620	176970621	HOXD11	0.179057	0.323973	0.182	0.26512	0	0.94
935	4.5	worse prognosis	86 (2.4-3100)	0.015	chr2	176971291	176971292	HOXD11	0.0384906	0.0205263	0.0136364	0.028125	0	0.38
936	-2.1	better prognosis	0.13 (0.02-0.8)	0.028	chr2	176971751	176971752	HOXD11	0.0948	0.154714	0.09	0.13084	0	0.81
937	-1.3	better prognosis	0.28 (0.087-0.93)	0.038	chr2	176971761	176971762	HOXD11	0.203	0.278451	0.181818	0.249333	0	0.87
938	2.2	worse prognosis	8.8 (1.5-50)	0.015	chr2	176979915	176979916	HOXD10	0.118868	0.0775	0.0818182	0.0952344	0	0.62
939	3.2	worse prognosis	24 (3.2-180)	0.0019	chr2	176979916	176979917	HOXD10	0.110769	0.0717808	0.0754545	0.0887097	0	0.57
940	1.4	worse prognosis	4.1 (1-17)	0.048	chr2	176980276	176980277	HOXD10	0.14566	0.129211	0.0909091	0.137031	0	0.82
941	-2.7	better prognosis	0.067 (0.0058-0.78)	0.03	chr2	176980866	176980867	HOXD10	0.0618868	0.111351	0.0409091	0.0914286	0	0.67
942	-1.9	better prognosis	0.14 (0.023-0.9)	0.038	chr2	176981095	176981096	HOXD10	0.114528	0.16	0.0772727	0.142283	0	0.71
943	-0.96	better prognosis	0.38 (0.15-0.96)	0.041	chr2	176981284	176981285	HOXD10	0.411346	0.522603	0.229091	0.480161	0	1
944	-0.94	better prognosis	0.39 (0.16-0.96)	0.041	chr2	176981295	176981296	HOXD10	0.367308	0.480811	0.161818	0.43744	0	1
945	-1.6	better prognosis	0.2 (0.068-0.57)	0.0028	chr2	176981296	176981297	HOXD10	0.354038	0.488904	0.250909	0.43629	0	1
946	-1.1	better prognosis	0.33 (0.12-0.88)	0.026	chr2	176981336	176981337	HOXD10	0.382075	0.518553	0.272727	0.466094	0	1
947	-1	better prognosis	0.36 (0.14-0.95)	0.04	chr2	176981337	176981338	HOXD10	0.396923	0.524	0.299	0.475714	0	1
948	4.5	worse prognosis	91 (2.9-2900)	0.011	chr2	176981402	176981403	HOXD10	0.0546154	0.0256	0.0154545	0.0377778	0	0.4
949	-1.2	better prognosis	0.31 (0.11-0.84)	0.021	chr2	176981950	176981951	HOXD10	0.642453	0.755405	0.575	0.713889	0.12	1
950	-1.4	better prognosis	0.26 (0.092-0.73)	0.01	chr2	176981951	176981952	HOXD10	0.644528	0.768026	0.595455	0.722891	0	1
951	1.3	worse prognosis	3.6 (1.3-9.6)	0.013	chr2	176981981	176981982	HOXD10	0.349057	0.2776	0.365	0.309606	0	0.98
952	1	worse prognosis	2.7 (1.1-6.8)	0.035	chr2	176982071	176982072	HOXD10	0.573462	0.506053	0.448182	0.537638	0	1
953	-2	better prognosis	0.13 (0.023-0.75)	0.022	chr2	176982349	176982350	HOXD10	0.0742308	0.191053	0.0972727	0.144724	0	0.91
954	1.3	worse prognosis	3.6 (1.1-12)	0.031	chr2	176982542	176982543	HOXD10	0.164898	0.105143	0.063	0.130847	0	1
955	1.3	worse prognosis	3.5 (1.2-11)	0.027	chr2	176986027	176986028	NA	0.229231	0.1576	0.168182	0.188413	0	0.88
956	-1.2	better prognosis	0.3 (0.093-0.99)	0.047	chr2	176986475	176986476	HOXD-AS2	0.27566	0.386757	0.285455	0.343095	0	0.93
957	-1.2	better prognosis	0.31 (0.097-0.99)	0.047	chr2	176986481	176986482	HOXD-AS2	0.228654	0.333889	0.240909	0.292114	0	0.92
958	-1.6	better prognosis	0.2 (0.044-0.89)	0.035	chr2	176986482	176986483	HOXD-AS2	0.138491	0.2	0.128182	0.175714	0	0.7
959	-1.6	better prognosis	0.21 (0.048-0.91)	0.037	chr2	176986483	176986484	HOXD-AS2	0.149808	0.219306	0.101818	0.191707	0	0.79
960	-1.7	better prognosis	0.18 (0.064-0.52)	0.0015	chr2	176986485	176986486	HOXD-AS2	0.403462	0.523611	0.276364	0.477073	0	1
961	-0.99	better prognosis	0.37 (0.14-1)	0.049	chr2	176986489	176986490	HOXD-AS2	0.447358	0.554595	0.342727	0.513889	0.04	1
962	-1	better prognosis	0.35 (0.13-0.95)	0.039	chr2	176986490	176986491	HOXD-AS2	0.429038	0.546667	0.303636	0.501382	0	1
963	-1.9	better prognosis	0.15 (0.028-0.83)	0.029	chr2	176987832	176987833	HOXD-AS2	0.0985714	0.195846	0.041	0.155398	0	1
964	-1.3	better prognosis	0.27 (0.088-0.8)	0.019	chr2	176987836	176987837	HOXD-AS2	0.2532	0.397692	0.191	0.337807	0	1
965	-2.6	better prognosis	0.077 (0.0096-0.61)	0.015	chr2	176987842	176987843	HOXD-AS2	0.0722	0.141408	0.067	0.11375	0	0.94
966	-2.4	better prognosis	0.092 (0.0088-0.97)	0.047	chr2	176987895	176987896	HOXD-AS2	0.06	0.121642	0.06	0.0961207	0	0.86
967	-4.2	better prognosis	0.016 (0.00056-0.44)	0.015	chr2	176987896	176987897	HOXD-AS2	0.0436538	0.090274	0.04	0.0714516	0	0.65
968	-5.1	better prognosis	0.0062 (0.00011-0.36)	0.014	chr2	176987971	176987972	HOXD-AS2	0.0273077	0.0735135	0.0136364	0.05488	0	0.53
969	2.4	worse prognosis	11 (2.1-57)	0.0046	chr2	176988192	176988193	HOXD-AS2	0.0967925	0.0574667	0.0372727	0.0743307	0	0.65
970	3.7	worse prognosis	40 (1.5-1000)	0.027	chr2	176988243	176988244	HOXD-AS2	0.0490196	0.0210959	0.09	0.0328455	0	0.48
971	1	worse prognosis	2.7 (1.1-7.1)	0.038	chr2	176988505	176988506	HOXD-AS2	0.370385	0.280811	0.177273	0.32032	0	1
972	-1.1	better prognosis	0.32 (0.11-0.9)	0.031	chr2	176992653	176992654	HOXD-AS2	0.484528	0.5625	0.449091	0.534609	0.02	0.97
973	-1.1	better prognosis	0.32 (0.11-0.93)	0.036	chr2	176992974	176992975	HOXD-AS2	0.288679	0.390132	0.325455	0.351172	0	0.99
974	2	worse prognosis	7.2 (1.1-45)	0.035	chr2	176993089	176993090	HOXD-AS2	0.11434	0.0944	0.04	0.103465	0	0.98
975	2.1	worse prognosis	8.4 (1.2-60)	0.033	chr2	176993708	176993709	HOXD-AS2	0.0554717	0.0238667	0.03	0.0372441	0	0.67
976	-1.5	better prognosis	0.23 (0.056-0.96)	0.044	chr2	176994048	176994049	HOXD-AS2	0.160943	0.211842	0.142727	0.192422	0	0.92
977	-1.4	better prognosis	0.25 (0.074-0.81)	0.021	chr2	176994070	176994071	HOXD-AS2	0.192885	0.290658	0.126364	0.252913	0	0.99
978	-2.9	better prognosis	0.054 (0.0044-0.65)	0.022	chr2	176994296	176994297	HOXD-AS2	0.0524528	0.102703	0.032	0.082381	0	0.75
979	-2.8	better prognosis	0.059 (0.0066-0.53)	0.011	chr2	176994406	176994407	HOXD-AS2	0.0633333	0.142568	0.0336364	0.112314	0	0.88
980	-2.7	better prognosis	0.07 (0.011-0.45)	0.005	chr2	176994411	176994412	HOXD-AS2	0.101042	0.190405	0.0572727	0.156529	0	0.88
981	-1.5	better prognosis	0.21 (0.049-0.91)	0.037	chr2	176994422	176994423	HOXD-AS2	0.124792	0.19527	0.0763636	0.168926	0	0.95
982	-2.1	better prognosis	0.13 (0.025-0.63)	0.012	chr2	176994424	176994425	HOXD-AS2	0.0946939	0.180541	0.0563636	0.147541	0	0.84
983	-2.3	better prognosis	0.098 (0.011-0.84)	0.034	chr2	176994438	176994439	HOXD-AS2	0.0691837	0.118611	0.0327273	0.0994167	0	0.81
984	-3.4	better prognosis	0.032 (0.0033-0.31)	0.0031	chr2	176994470	176994471	HOXD-AS2	0.0685714	0.155714	0.035	0.120847	0	0.59
985	-3.2	better prognosis	0.041 (0.0044-0.38)	0.0049	chr2	176994471	176994472	HOXD-AS2	0.0654717	0.1428	0.077	0.111654	0	0.92
986	1.4	worse prognosis	3.9 (1.2-12)	0.022	chr2	176994587	176994588	HOXD-AS2	0.145849	0.0889333	0.0309091	0.113386	0	1
987	-2	better prognosis	0.13 (0.018-0.96)	0.045	chr2	176994665	176994666	HOXD-AS2	0.104906	0.135676	0.0718182	0.12381	0	0.77
988	-2.3	better prognosis	0.1 (0.015-0.69)	0.019	chr2	176994864	176994865	HOXD-AS2	0.0636538	0.14	0.0236364	0.108862	0	0.87
989	-1.1	better prognosis	0.35 (0.13-0.92)	0.034	chr2	177000474	177000475	HOXD-AS2	0.434717	0.513733	0.470909	0.484803	0	1
990	-1.5	better prognosis	0.22 (0.061-0.76)	0.017	chr2	177000787	177000788	HOXD-AS2	0.207959	0.283239	0.086	0.254622	0	0.73
991	-1.7	better prognosis	0.19 (0.038-0.94)	0.041	chr2	177001260	177001261	HOXD-AS2	0.125472	0.188933	0.0781818	0.163937	0	0.97
992	-1.3	better prognosis	0.27 (0.072-0.98)	0.047	chr2	177001395	177001396	HOXD-AS2	0.183585	0.270933	0.115455	0.236614	0	0.81
993	-1.5	better prognosis	0.22 (0.051-0.91)	0.037	chr2	177001401	177001402	HOXD-AS2	0.137917	0.215072	0.105	0.185	0	0.88
994	-1.5	better prognosis	0.22 (0.053-0.9)	0.035	chr2	177001402	177001403	HOXD-AS2	0.142453	0.216267	0.0672727	0.187165	0	0.88
995	-2.5	better prognosis	0.082 (0.0093-0.73)	0.025	chr2	177001407	177001408	HOXD-AS2	0.0726415	0.121333	0.0536364	0.101969	0	0.62
996	-2	better prognosis	0.13 (0.022-0.81)	0.029	chr2	177001419	177001420	HOXD-AS2	0.0869565	0.151739	0.039	0.12693	0	0.88
997	-2.5	better prognosis	0.085 (0.012-0.58)	0.012	chr2	177001423	177001424	HOXD-AS2	0.0832609	0.157	0.059	0.12887	0	0.91
998	-2	better prognosis	0.14 (0.024-0.8)	0.027	chr2	177001424	177001425	HOXD-AS2	0.0901887	0.168	0.0718182	0.13685	0	0.9
999	-1.7	better prognosis	0.18 (0.037-0.9)	0.037	chr2	177001431	177001432	HOXD-AS2	0.0984906	0.1708	0.09	0.141969	0	1
1000	-1.8	better prognosis	0.17 (0.038-0.78)	0.023	chr2	177001444	177001445	HOXD-AS2	0.131702	0.209853	0.036	0.179474	0	0.83
1001	-1.6	better prognosis	0.21 (0.052-0.82)	0.025	chr2	177001445	177001446	HOXD-AS2	0.122692	0.208649	0.0654545	0.17456	0	1
1002	-1.5	better prognosis	0.22 (0.055-0.86)	0.029	chr2	177001447	177001448	HOXD-AS2	0.15	0.240882	0.161	0.205043	0	1
1003	-1.9	better prognosis	0.15 (0.024-0.95)	0.044	chr2	177001478	177001479	HOXD-AS2	0.0859615	0.133514	0.0763636	0.1148	0	0.94
1004	-2.5	better prognosis	0.084 (0.013-0.55)	0.0096	chr2	177001553	177001554	HOXD-AS2	0.0775472	0.16507	0.089	0.128699	0	0.91
1005	-1.9	better prognosis	0.14 (0.025-0.82)	0.029	chr2	177001594	177001595	HOXD-AS2	0.0998077	0.147432	0.07	0.1288	0	0.77
1006	-2.7	better prognosis	0.07 (0.005-0.99)	0.049	chr2	177001599	177001600	HOXD-AS2	0.0601923	0.0817105	0.0218182	0.0735433	0	0.57
1007	-1.8	better prognosis	0.17 (0.031-0.92)	0.039	chr2	177001607	177001608	HOXD-AS2	0.103846	0.136133	0.058	0.123889	0	0.79
1008	-1.9	better prognosis	0.14 (0.024-0.85)	0.032	chr2	177001608	177001609	HOXD-AS2	0.0984906	0.128553	0.0209091	0.117109	0	0.75
1009	-1.7	better prognosis	0.17 (0.032-0.94)	0.042	chr2	177001609	177001610	HOXD-AS2	0.132308	0.160267	0.094	0.15	0	0.9
1010	-2.2	better prognosis	0.11 (0.02-0.58)	0.0096	chr2	177001610	177001611	HOXD-AS2	0.111887	0.171447	0.0654545	0.148125	0	0.88
1011	-2	better prognosis	0.13 (0.021-0.84)	0.032	chr2	177001630	177001631	HOXD-AS2	0.0769231	0.129467	0.048	0.10881	0	0.85
1012	-1.4	better prognosis	0.25 (0.066-0.98)	0.047	chr2	177001640	177001641	HOXD-AS2	0.161154	0.1996	0.067	0.185317	0	0.88
1013	1.3	worse prognosis	3.8 (1.1-14)	0.041	chr2	177001826	177001827	HOXD-AS2	0.144681	0.0698551	0.0636364	0.101043	0	0.77
1014	1.8	worse prognosis	6.3 (1.1-36)	0.039	chr2	177002383	177002384	HOXD3	0.833019	0.807895	0.785455	0.824609	0.17	1
1015	-1.4	better prognosis	0.25 (0.077-0.82)	0.022	chr2	177002820	177002821	HOXD3	0.74434	0.7876	0.635455	0.775748	0.12	1
1016	-1.5	better prognosis	0.22 (0.057-0.86)	0.03	chr2	177002821	177002822	HOXD3	0.749038	0.793421	0.667273	0.781496	0.26	1
1017	-1.3	better prognosis	0.28 (0.098-0.81)	0.019	chr2	177004252	177004253	HOXD3	0.253019	0.318947	0.212727	0.294141	0	0.88
1018	-2.2	better prognosis	0.11 (0.012-0.93)	0.043	chr2	177004313	177004314	HOXD3	0.0663462	0.111316	0.0436364	0.0937795	0	0.67
1019	-1.1	better prognosis	0.35 (0.13-0.95)	0.038	chr2	177004481	177004482	HOXD3	0.580943	0.619868	0.497273	0.608594	0	1
1020	-1.1	better prognosis	0.34 (0.12-0.98)	0.046	chr2	177004500	177004501	HOXD3	0.293962	0.374133	0.206364	0.343622	0	1
1021	-6	better prognosis	0.0026 (1.5e-05-0.44)	0.023	chr2	177004634	177004635	HOXD3	0.0151163	0.0590164	0.04	0.0412621	0	0.44
1022	-14	better prognosis	1.3e-06 (3.6e-11-0.049)	0.012	chr2	177005066	177005067	HOXD3	0.0120755	0.0301316	0	0.0228906	0	0.49
1023	1.4	worse prognosis	4 (1.3-12)	0.013	chr2	177012715	177012716	HOXD3	0.329811	0.259079	0.201818	0.290391	0	0.97
1024	-1.2	better prognosis	0.29 (0.097-0.86)	0.025	chr2	177012951	177012952	HOXD3	0.263585	0.346184	0.220909	0.314688	0	0.97
1025	1.1	worse prognosis	3 (1.3-7)	0.011	chr2	177013846	177013847	HOXD3	0.42283	0.350132	0.268182	0.382969	0	1
1026	1.3	worse prognosis	3.7 (1.5-9.4)	0.0054	chr2	177014345	177014346	HOXD3	0.576981	0.486711	0.528182	0.527891	0	1
1027	1.9	worse prognosis	6.7 (1.8-25)	0.0047	chr2	177015070	177015071	HOXD3	0.182453	0.101974	0.0690909	0.136094	0	0.65
1028	2	worse prognosis	7.5 (1.7-33)	0.0079	chr2	177015071	177015072	HOXD3	0.156792	0.0960526	0.0472727	0.121953	0	0.66
1029	3.9	worse prognosis	49 (1.4-1700)	0.031	chr2	177016328	177016329	HOXD3	0.03	0.0268421	0.0136364	0.0283594	0	0.4
1030	-1.2	better prognosis	0.31 (0.11-0.93)	0.036	chr2	177016463	177016464	HOXD3	0.219623	0.322632	0.107273	0.2825	0	0.92
1031	-1.7	better prognosis	0.19 (0.04-0.9)	0.037	chr2	177016475	177016476	HOXD3	0.134528	0.203947	0.0718182	0.176797	0	0.93
1032	-1.8	better prognosis	0.16 (0.034-0.75)	0.02	chr2	177016476	177016477	HOXD3	0.132642	0.2064	0.0745455	0.177244	0	0.95
1033	-2.1	better prognosis	0.12 (0.028-0.55)	0.006	chr2	177016483	177016484	HOXD3	0.144423	0.244342	0.0681818	0.205354	0	0.86
1034	-1.2	better prognosis	0.3 (0.088-1)	0.049	chr2	177016491	177016492	HOXD3	0.190566	0.2764	0.0936364	0.242756	0	0.9
1035	-1.5	better prognosis	0.23 (0.066-0.77)	0.017	chr2	177016866	177016867	HOXD3	0.198302	0.282027	0.0781818	0.249048	0	0.91
1036	-2.7	better prognosis	0.067 (0.0065-0.69)	0.023	chr2	177017079	177017080	HOXD3	0.0536538	0.112933	0.0409091	0.0893651	0	0.67
1037	-1.5	better prognosis	0.22 (0.076-0.66)	0.0066	chr2	177017652	177017653	HOXD3	0.258846	0.3728	0.286364	0.32873	0	0.98
1038	-1.2	better prognosis	0.31 (0.12-0.82)	0.018	chr2	177017701	177017702	HOXD3	0.529375	0.623467	0.569091	0.591557	0.05	1
1039	-1	better prognosis	0.37 (0.13-1)	0.049	chr2	177017702	177017703	HOXD3	0.536038	0.608243	0.530909	0.582698	0.04	0.98
1040	-0.97	better prognosis	0.38 (0.15-0.97)	0.043	chr2	177017752	177017753	HOXD3	0.3832	0.465946	0.436364	0.436098	0	1
1041	-0.95	better prognosis	0.39 (0.15-0.98)	0.046	chr2	177017753	177017754	HOXD3	0.406538	0.492	0.4	0.460635	0	1
1042	3.2	worse prognosis	25 (2.9-220)	0.0035	chr2	177020530	177020531	HOXD3	0.059434	0.0386842	0.0572727	0.0475781	0	0.52
1043	2.6	worse prognosis	13 (2.3-73)	0.0037	chr2	177020531	177020532	HOXD3	0.0675	0.0352	0.075	0.0488095	0	0.77
1044	1.8	worse prognosis	6.4 (1.2-34)	0.029	chr2	177022135	177022136	HOXD3	0.0941509	0.0656	0.06	0.0780315	0	0.66
1045	-1.2	better prognosis	0.3 (0.095-0.93)	0.037	chr2	177022393	177022394	HOXD3	0.19717	0.309868	0.132727	0.265625	0	0.92
1046	-1.7	better prognosis	0.17 (0.038-0.79)	0.024	chr2	177022570	177022571	HOXD3	0.113962	0.202368	0.07	0.167344	0	0.91
1047	-1.5	better prognosis	0.21 (0.045-1)	0.049	chr2	177022583	177022584	HOXD3	0.106604	0.173289	0.0372727	0.147031	0	0.75
1048	1.7	worse prognosis	5.7 (1.4-24)	0.016	chr2	177023011	177023012	HOXD3	0.142642	0.1096	0.0409091	0.124252	0	0.64
1049	1.2	worse prognosis	3.2 (1.1-8.9)	0.026	chr2	177023101	177023102	HOXD3	0.303208	0.225526	0.174545	0.259453	0	0.96
1050	1	worse prognosis	2.8 (1-7.9)	0.046	chr2	177023105	177023106	HOXD3	0.226078	0.163699	0.025	0.190894	0	1
1051	1	worse prognosis	2.8 (1.1-7.4)	0.036	chr2	177023493	177023494	HOXD3	0.401373	0.3336	0.249091	0.36392	0	1
1052	-1.5	better prognosis	0.23 (0.058-0.94)	0.041	chr2	177024912	177024913	HOXD3	0.123962	0.193108	0.053	0.165556	0	0.95
1053	-1.2	better prognosis	0.29 (0.097-0.88)	0.028	chr2	177024937	177024938	HOXD3	0.196415	0.290274	0.091	0.2528	0	0.91
1054	-1.7	better prognosis	0.18 (0.035-0.89)	0.035	chr2	177024949	177024950	HOXD3	0.0840385	0.150267	0.034	0.124127	0	0.83
1055	-1.6	better prognosis	0.21 (0.049-0.86)	0.03	chr2	177025657	177025658	HOXD3	0.133585	0.211842	0.109091	0.181094	0	0.96
1056	1.1	worse prognosis	2.9 (1-8.6)	0.047	chr2	177028714	177028715	HOXD3	0.244906	0.155789	0.0990909	0.193906	0	0.86
1057	-1.6	better prognosis	0.21 (0.057-0.77)	0.019	chr2	177029529	177029530	HOXD3	0.14	0.251216	0.08125	0.2075	0	0.89
1058	-2.2	better prognosis	0.12 (0.021-0.65)	0.015	chr2	177029605	177029606	HOXD3	0.085	0.172254	0.045	0.136475	0	0.84
1059	-1.1	better prognosis	0.35 (0.13-0.94)	0.037	chr2	177036314	177036315	HOXD3	0.276078	0.387612	0.245	0.342308	0	1
1060	-1.2	better prognosis	0.31 (0.12-0.82)	0.018	chr2	177036315	177036316	HOXD3	0.251622	0.435574	0.326667	0.369897	0	1
1061	-1.3	better prognosis	0.28 (0.095-0.85)	0.025	chr2	177036365	177036366	HOXD3	0.250208	0.312222	0.146	0.289832	0	1
1062	-1	better prognosis	0.36 (0.14-0.92)	0.033	chr2	177042173	177042174	HAGLR	0.476226	0.606053	0.59	0.557031	0.03	0.95
1063	2	worse prognosis	7.4 (1.9-29)	0.0035	chr2	177042549	177042550	HAGLR	0.136538	0.0874324	0.148182	0.10856	0	0.72
1064	-5	better prognosis	0.0069 (0.00021-0.22)	0.0048	chr2	177042663	177042664	HAGLR	0.0426531	0.0997143	0.0536364	0.0768644	0	0.5
1065	-2.5	better prognosis	0.084 (0.0073-0.97)	0.047	chr2	177042732	177042733	HAGLR	0.0470588	0.0916667	0.0309091	0.0737705	0	0.74
1066	1.8	worse prognosis	6.1 (1.1-35)	0.044	chr2	177043351	177043352	HAGLR	0.054902	0.0256944	0.01	0.0381148	0	0.76
1067	-2.5	better prognosis	0.082 (0.0068-0.99)	0.049	chr2	177052958	177052959	HAGLR	0.0577358	0.105132	0.0463636	0.0863281	0	0.75
1068	1.5	worse prognosis	4.4 (1.2-16)	0.025	chr2	177053072	177053073	HAGLR	0.111731	0.0773684	0.0145455	0.0920472	0	0.8
1069	-2.7	better prognosis	0.066 (0.0076-0.57)	0.013	chr2	177053202	177053203	HAGLR	0.0662	0.133194	0.037	0.106612	0	0.67
1070	-4.3	better prognosis	0.014 (4e-04-0.46)	0.017	chr2	177053221	177053222	HAGLR	0.0417647	0.0791892	0.012	0.0644355	0	0.78
1071	-2	better prognosis	0.14 (0.02-0.95)	0.045	chr2	177053333	177053334	HAGLR	0.0582692	0.120417	0.0255556	0.095122	0	0.7
1072	-2.2	better prognosis	0.11 (0.012-0.92)	0.042	chr2	177053551	177053552	HAGLR	0.0605769	0.0998667	0.0172727	0.0844444	0	0.75
1073	-1.9	better prognosis	0.15 (0.025-0.95)	0.043	chr2	177053581	177053582	HAGLR	0.0865385	0.138158	0.038	0.11811	0	0.69
1074	-1.8	better prognosis	0.16 (0.028-0.94)	0.042	chr2	177053647	177053648	HAGLR	0.101176	0.138553	0.041	0.124524	0	0.84
1075	-2.4	better prognosis	0.088 (0.011-0.68)	0.02	chr2	177053673	177053674	HAGLR	0.0709615	0.133889	0.0254545	0.108374	0	1
1076	-1.6	better prognosis	0.2 (0.046-0.89)	0.034	chr2	177053766	177053767	HOXD1	0.123654	0.188169	0.035	0.162213	0	1
1077	-1.5	better prognosis	0.22 (0.068-0.74)	0.014	chr2	177053814	177053815	HOXD1	0.202917	0.323968	0.075	0.274091	0	1
1078	-1.2	better prognosis	0.3 (0.11-0.85)	0.024	chr2	177053815	177053816	HOXD1	0.2414	0.328243	0.145	0.29561	0	1
1079	-1.5	better prognosis	0.22 (0.053-0.94)	0.041	chr2	177053823	177053824	HOXD1	0.150217	0.233182	0.05	0.200901	0	1
1080	-1.4	better prognosis	0.24 (0.058-0.97)	0.045	chr2	177053825	177053826	HOXD1	0.137174	0.226	0.041	0.190909	0	1
1081	-1.8	better prognosis	0.16 (0.028-0.9)	0.038	chr2	177053838	177053839	HOXD1	0.11413	0.184688	0.03	0.156606	0	0.89
1082	-1.9	better prognosis	0.15 (0.027-0.88)	0.036	chr2	177053840	177053841	HOXD1	0.107872	0.186719	0.0245455	0.154727	0	0.94
1083	-2	better prognosis	0.14 (0.024-0.81)	0.028	chr2	177053870	177053871	HOXD1	0.0793878	0.151159	0.0563636	0.122393	0	1
1084	-1.6	better prognosis	0.19 (0.038-0.99)	0.048	chr2	177053939	177053940	HOXD1	0.087551	0.161286	0.027	0.132034	0	0.93
1085	-1.8	better prognosis	0.17 (0.031-0.88)	0.034	chr2	177053940	177053941	HOXD1	0.106154	0.158933	0.0445455	0.138413	0	0.9
1086	-1.8	better prognosis	0.17 (0.042-0.71)	0.015	chr2	177053956	177053957	HOXD1	0.154038	0.2488	0.121818	0.211667	0	0.91
1087	-1.4	better prognosis	0.26 (0.071-0.92)	0.038	chr2	177053976	177053977	HOXD1	0.121224	0.200282	0.0622222	0.169412	0	1
1088	-2	better prognosis	0.14 (0.028-0.71)	0.017	chr2	177053977	177053978	HOXD1	0.102115	0.181579	0.0372727	0.150472	0	0.85
1089	-1.9	better prognosis	0.14 (0.033-0.63)	0.01	chr2	177054069	177054070	HOXD1	0.094902	0.196892	0.0290909	0.156532	0	0.85
1090	-1.8	better prognosis	0.16 (0.037-0.69)	0.014	chr2	177054070	177054071	HOXD1	0.116538	0.186711	0.0154545	0.159449	0	0.78
1091	-2.1	better prognosis	0.12 (0.017-0.87)	0.036	chr2	177054255	177054256	HOXD1	0.0671698	0.129868	0.0763636	0.104922	0	0.76
1092	-2.6	better prognosis	0.073 (0.01-0.53)	0.0095	chr2	177054263	177054264	HOXD1	0.0979245	0.171053	0.0618182	0.142109	0	0.81
1093	-1.4	better prognosis	0.25 (0.067-0.9)	0.034	chr2	177054282	177054283	HOXD1	0.116154	0.226667	0.0545455	0.182857	0	1
1094	-2	better prognosis	0.14 (0.026-0.69)	0.016	chr2	177054395	177054396	HOXD1	0.105283	0.168933	0.028	0.143701	0	0.83
1095	-1.6	better prognosis	0.2 (0.04-0.98)	0.047	chr2	177054575	177054576	HOXD1	0.100566	0.159079	0.0254545	0.136094	0	0.93
1096	2	worse prognosis	7.3 (1.1-49)	0.039	chr2	177054887	177054888	HOXD1	0.0709434	0.0362667	0.0409091	0.0510236	0	0.7
1097	15	worse prognosis	3100000 (250-3.8e+10)	0.0018	chr2	201994067	201994068	CFLAR	0.00961538	0.00355263	0.00272727	0.00606299	0	0.26
1098	4.7	worse prognosis	100 (1.4-7700)	0.034	chr2	202098648	202098649	CASP8	0.0133962	0.004	0.0118182	0.00795276	0	0.36
1099	-1.1	better prognosis	0.33 (0.13-0.89)	0.028	chr20	590224	590225	TCF15	0.633462	0.684533	0.701818	0.668889	0.03	1
1100	-1.2	better prognosis	0.3 (0.1-0.84)	0.023	chr20	590235	590236	TCF15	0.276226	0.3732	0.256364	0.335669	0	1
1101	-1.1	better prognosis	0.32 (0.11-0.91)	0.032	chr20	590311	590312	TCF15	0.169535	0.344062	0.1675	0.276509	0	1
1102	-1.3	better prognosis	0.28 (0.098-0.8)	0.017	chr20	591396	591397	NA	0.257358	0.376533	0.263636	0.329764	0	0.98
1103	-1.4	better prognosis	0.24 (0.082-0.71)	0.01	chr20	591397	591398	NA	0.258302	0.386133	0.199091	0.335827	0	0.98
1104	-1	better prognosis	0.36 (0.15-0.9)	0.028	chr20	815205	815206	FAM110A	0.4456	0.576712	0.361818	0.527705	0	1
1105	-1	better prognosis	0.35 (0.15-0.83)	0.017	chr20	3218588	3218589	SLC4A11	0.509245	0.605634	0.464	0.569024	0	1
1106	-1	better prognosis	0.36 (0.13-0.99)	0.047	chr20	3218611	3218612	SLC4A11	0.497073	0.554308	0.588	0.537238	0	1
1107	1.9	worse prognosis	6.8 (1.3-36)	0.025	chr20	6748154	6748155	NA	0.0483333	0.0047541	0	0.0227451	0	1
1108	1.8	worse prognosis	6.2 (1.1-36)	0.043	chr20	6748170	6748171	NA	0.04125	0.00957746	0.0188889	0.0225424	0	0.89
1109	3.4	worse prognosis	30 (2.2-400)	0.011	chr20	6748426	6748427	BMP2	0.0404	0.0088	0.023	0.0216129	0	0.5
1110	2	worse prognosis	7.2 (1.3-40)	0.025	chr20	6748697	6748698	BMP2	0.0484615	0.0254795	0.015	0.0353226	0	0.78
1111	-4.3	better prognosis	0.013 (0.00023-0.74)	0.035	chr20	6749017	6749018	BMP2	0.0261224	0.0632	0.055	0.0489431	0	0.63
1112	-0.84	better prognosis	0.43 (0.21-0.89)	0.023	chr20	11898573	11898574	BTBD3	0.556226	0.6444	0.271111	0.612677	0	1
1113	-0.97	better prognosis	0.38 (0.15-0.95)	0.039	chr20	11898852	11898853	BTBD3	0.562264	0.615132	0.469091	0.598047	0	1
1114	-1.1	better prognosis	0.32 (0.12-0.88)	0.027	chr20	11898985	11898986	BTBD3	0.602264	0.694868	0.462727	0.661953	0.06	1
1115	-1.5	better prognosis	0.21 (0.085-0.54)	0.0011	chr20	11898986	11898987	BTBD3	0.552642	0.678816	0.386364	0.631875	0.02	1
1116	-1.7	better prognosis	0.18 (0.073-0.44)	0.00016	chr20	11899128	11899129	BTBD3	0.478868	0.636579	0.331818	0.57625	0	0.96
1117	-1.3	better prognosis	0.27 (0.11-0.66)	0.004	chr20	11899129	11899130	BTBD3	0.480755	0.605658	0.418182	0.558672	0.01	0.96
1118	-1.7	better prognosis	0.19 (0.069-0.52)	0.0012	chr20	11899160	11899161	BTBD3	0.312453	0.453158	0.299091	0.398438	0	0.98
1119	-1.3	better prognosis	0.28 (0.11-0.77)	0.014	chr20	11899161	11899162	BTBD3	0.305283	0.422763	0.28	0.377422	0	0.93
1120	-1.5	better prognosis	0.22 (0.089-0.57)	0.0016	chr20	11899207	11899208	BTBD3	0.382642	0.54	0.269091	0.478583	0	1
1121	-1.5	better prognosis	0.22 (0.088-0.56)	0.0014	chr20	11899208	11899209	BTBD3	0.367736	0.5072	0.25	0.452992	0	0.99
1122	-0.95	better prognosis	0.39 (0.16-0.95)	0.039	chr20	11899258	11899259	BTBD3	0.501132	0.6248	0.492727	0.57811	0	0.97
1123	-1.2	better prognosis	0.31 (0.12-0.75)	0.0096	chr20	11899259	11899260	BTBD3	0.482642	0.615395	0.458182	0.565234	0.03	1
1124	-1.2	better prognosis	0.29 (0.12-0.71)	0.007	chr20	11899261	11899262	BTBD3	0.464528	0.594474	0.439091	0.545312	0.04	0.97
1125	-2.8	better prognosis	0.064 (0.0042-0.97)	0.047	chr20	26188851	26188852	MIR663AHG	0.128113	0.151053	0.104545	0.142734	0	0.55
1126	-1.7	better prognosis	0.19 (0.036-0.96)	0.044	chr20	26189942	26189943	MIR663AHG	0.366604	0.401711	0.268182	0.390313	0.09	0.81
1127	-1.7	better prognosis	0.19 (0.038-0.96)	0.044	chr20	26189956	26189957	MIR663AHG	0.337358	0.375658	0.220909	0.362734	0.08	0.84
1128	-1.7	better prognosis	0.19 (0.039-0.92)	0.039	chr20	26189969	26189970	MIR663AHG	0.358302	0.402632	0.247273	0.387422	0.07	0.84
1129	-1.7	better prognosis	0.19 (0.04-0.88)	0.033	chr20	26189971	26189972	MIR663AHG	0.387547	0.435658	0.274545	0.419141	0.09	0.84
1130	-1.5	better prognosis	0.23 (0.052-0.98)	0.048	chr20	26190028	26190029	MIR663AHG	0.429057	0.482105	0.286364	0.463906	0.1	0.86
1131	6.4	worse prognosis	620 (10-37000)	0.0021	chr20	30310401	30310402	BCL2L1	0.0211111	0.00227273	0.00555556	0.01	0	0.47
1132	7	worse prognosis	1000 (2.4-450000)	0.025	chr20	32274504	32274505	NA	0.0142857	0.00536232	0	0.0091453	0	0.36
1133	1.3	worse prognosis	3.8 (1.4-10)	0.011	chr20	32274911	32274912	NA	0.578627	0.494133	0.535455	0.53256	0	1
1134	1	worse prognosis	2.7 (1-7.3)	0.049	chr20	32274912	32274913	NA	0.564717	0.491711	0.591818	0.525781	0	1
1135	-2.5	better prognosis	0.086 (0.011-0.67)	0.019	chr20	45418056	45418057	NA	0.402439	0.476613	0.455	0.451471	0.15	0.75
1136	0.86	worse prognosis	2.4 (1.1-5.2)	0.032	chr20	62198582	62198583	HELZ2	0.363019	0.262105	0.328182	0.305937	0	1
1137	-1.6	better prognosis	0.21 (0.049-0.91)	0.037	chr21	9825506	9825507	NA	0.404211	0.449077	0.244	0.436765	0	0.93
1138	-2	better prognosis	0.14 (0.03-0.62)	0.01	chr21	9825550	9825551	NA	0.331591	0.374167	0.252	0.36113	0	0.81
1139	-1.7	better prognosis	0.19 (0.041-0.88)	0.034	chr21	9825995	9825996	MIR3648	0.421132	0.463158	0.278182	0.449375	0.14	0.89
1140	-1.4	better prognosis	0.24 (0.065-0.85)	0.027	chr21	9826010	9826011	MIR3648	0.407925	0.466184	0.268182	0.445703	0.09	0.87
1141	-1.4	better prognosis	0.25 (0.075-0.85)	0.026	chr21	9826037	9826038	NA	0.455769	0.510263	0.344545	0.491969	0	0.85
1142	-1.4	better prognosis	0.26 (0.071-0.93)	0.038	chr21	9826047	9826048	NA	0.466154	0.518421	0.410909	0.501102	0.08	0.85
1143	-1.4	better prognosis	0.24 (0.067-0.86)	0.028	chr21	9826057	9826058	NA	0.425962	0.462763	0.379091	0.451339	0.07	0.82
1144	-1.4	better prognosis	0.25 (0.063-0.99)	0.048	chr21	9826075	9826076	NA	0.318269	0.363816	0.236364	0.348031	0	0.91
1145	-1.8	better prognosis	0.16 (0.042-0.62)	0.0081	chr21	9826083	9826084	NA	0.337115	0.412368	0.220909	0.384803	0.03	0.88
1146	-1.4	better prognosis	0.24 (0.063-0.93)	0.039	chr21	9826085	9826086	NA	0.360577	0.416053	0.276364	0.396614	0.04	0.84
1147	-1.5	better prognosis	0.22 (0.058-0.85)	0.028	chr21	9826098	9826099	NA	0.351698	0.414211	0.243636	0.391562	0.05	0.8
1148	-1.9	better prognosis	0.15 (0.025-0.87)	0.034	chr21	9826205	9826206	MIR3687	0.229623	0.277368	0.13	0.259766	0	0.65
1149	-3.4	better prognosis	0.033 (0.0017-0.63)	0.023	chr21	9826693	9826694	NA	0.0951923	0.129865	0.0554545	0.11648	0	0.42
1150	-1.7	better prognosis	0.19 (0.036-0.97)	0.046	chr21	9826772	9826773	NA	0.220189	0.283158	0.126364	0.259297	0	0.86
1151	-1.3	better prognosis	0.27 (0.073-0.98)	0.046	chr21	9826877	9826878	NA	0.447736	0.503026	0.325455	0.484063	0.05	0.88
1152	-1.5	better prognosis	0.23 (0.058-0.94)	0.041	chr21	9826979	9826980	NA	0.326731	0.388026	0.236364	0.365984	0	0.89
1153	6.7	worse prognosis	850 (9.7-74000)	0.0031	chr21	26934691	26934692	MIR155HG	0.0169811	0.0077027	0	0.0116667	0	0.56
1154	14	worse prognosis	870000 (86-8.8e+09)	0.0037	chr21	26934698	26934699	MIR155HG	0.0072549	0.000684932	0	0.00341463	0	0.22
1155	5.9	worse prognosis	360 (11-12000)	0.00099	chr21	26934723	26934724	MIR155HG	0.0161538	0.00445946	0.004	0.00936	0	0.57
1156	7.1	worse prognosis	1200 (9.6-140000)	0.0039	chr21	26934802	26934803	MIR155HG	0.0188679	0.00773333	0.00363636	0.0124409	0	0.53
1157	-1.2	better prognosis	0.3 (0.092-0.97)	0.045	chr21	26935157	26935158	MIR155HG	0.154528	0.208158	0.0281818	0.187578	0	0.93
1158	-1.1	better prognosis	0.33 (0.12-0.95)	0.041	chr21	26935165	26935166	MIR155HG	0.182453	0.250263	0.0509091	0.224141	0	1
1159	-0.96	better prognosis	0.38 (0.15-0.96)	0.041	chr21	26935169	26935170	MIR155HG	0.232264	0.299342	0.09	0.273906	0	0.91
1160	-0.88	better prognosis	0.42 (0.17-0.99)	0.048	chr21	26935235	26935236	MIR155HG	0.256415	0.316316	0.159091	0.293984	0	1
1161	7.5	worse prognosis	1800 (3.6-920000)	0.018	chr22	18256937	18256938	BID	0.0165217	0.00394366	0.005	0.00896552	0	0.24
1162	5.3	worse prognosis	190 (12-3100)	0.00018	chr22	18257362	18257363	BID	0.0236538	0.00366197	0.0118182	0.0122131	0	0.85
1163	2.5	worse prognosis	12 (1.6-95)	0.017	chr22	18258069	18258070	NA	0.858654	0.8176	0.84	0.841032	0.29	1
1164	2	worse prognosis	7.1 (1.5-33)	0.012	chr22	33197801	33197802	SYN3	0.0688679	0.0210811	0.013	0.0413492	0	0.79
1165	2.2	worse prognosis	9.1 (1.7-48)	0.0096	chr22	33197838	33197839	SYN3	0.0670588	0.0221918	0.004	0.0409756	0	0.71
1166	-2.4	better prognosis	0.095 (0.016-0.55)	0.0088	chr22	33199109	33199110	SYN3	0.81717	0.8764	0.877273	0.858583	0.39	1
1167	3	worse prognosis	20 (1-410)	0.049	chr22	33200172	33200173	SYN3	0.894528	0.868684	0.908182	0.886172	0.54	1
1168	4.8	worse prognosis	120 (1.1-13000)	0.044	chr22	33200593	33200594	SYN3	0.928679	0.9225	0.93	0.932266	0.56	1
1169	-1.3	better prognosis	0.28 (0.088-0.91)	0.033	chr3	239970	239971	CHL1	0.151132	0.245946	0.0481818	0.208016	0	0.98
1170	-1.1	better prognosis	0.34 (0.14-0.83)	0.018	chr3	239981	239982	CHL1	0.302308	0.397639	0.069	0.360569	0	1
1171	-1.2	better prognosis	0.29 (0.092-0.91)	0.034	chr3	240027	240028	CHL1	0.174902	0.263973	0.0318182	0.229187	0	1
1172	-1.2	better prognosis	0.31 (0.11-0.87)	0.026	chr3	240029	240030	CHL1	0.203725	0.319589	0.0381818	0.274146	0	1
1173	-1.3	better prognosis	0.26 (0.074-0.94)	0.039	chr3	240038	240039	CHL1	0.115686	0.20507	0.0411111	0.169091	0	1
1174	-0.99	better prognosis	0.37 (0.16-0.84)	0.018	chr3	240056	240057	CHL1	0.386538	0.522055	0.18	0.469435	0	1
1175	-2.5	better prognosis	0.078 (0.015-0.4)	0.0023	chr3	240115	240116	CHL1	0.11	0.207647	0.025	0.167692	0	1
1176	-1.6	better prognosis	0.2 (0.062-0.64)	0.0069	chr3	240124	240125	CHL1	0.171837	0.320882	0.146	0.26069	0	1
1177	-1.4	better prognosis	0.25 (0.072-0.88)	0.031	chr3	8542438	8542439	LMCD1-AS1	0.744906	0.813553	0.762727	0.791484	0.14	1
1178	-1.3	better prognosis	0.27 (0.079-0.9)	0.033	chr3	8542439	8542440	LMCD1-AS1	0.722115	0.773151	0.794444	0.757984	0.11	1
1179	-1.2	better prognosis	0.29 (0.099-0.86)	0.026	chr3	8542948	8542949	LMCD1-AS1	0.397547	0.468933	0.337273	0.442835	0.04	1
1180	6	worse prognosis	410 (2.3-73000)	0.023	chr3	50375587	50375588	RASSF1	0.0133962	0.00421053	0.0227273	0.00804688	0	0.39
1181	-2.8	better prognosis	0.059 (0.0068-0.51)	0.01	chr3	50375963	50375964	RASSF1	0.0998039	0.149324	0.233636	0.130161	0	0.69
1182	-3.3	better prognosis	0.038 (0.0016-0.91)	0.044	chr3	50376515	50376516	RASSF1	0.0601887	0.0976316	0.145455	0.0828906	0	0.57
1183	8	worse prognosis	3000 (28-320000)	0.00079	chr3	50378184	50378185	RASSF1	0.0183019	0.00351351	0.0109091	0.0097619	0	0.43
1184	8.2	worse prognosis	3600 (6.3-2e+06)	0.011	chr3	50378306	50378307	RASSF1	0.0129167	0.00277778	0	0.00689076	0	0.25
1185	7.4	worse prognosis	1600 (3.7-710000)	0.017	chr3	100320736	100320737	NA	0.959	0.955946	0.942	0.964959	0.73	1
1186	1.2	worse prognosis	3.2 (1-10)	0.043	chr3	129274776	129274777	PLXND1	0.762353	0.725405	0.914545	0.746452	0	1
1187	1.2	worse prognosis	3.3 (1-10)	0.042	chr3	129275079	129275080	PLXND1	0.681321	0.615139	0.727778	0.648387	0.07	1
1188	-2	better prognosis	0.14 (0.022-0.92)	0.04	chr3	133465260	133465261	TFP1	0.0901923	0.138267	0.033	0.119524	0	0.62
1189	-2.2	better prognosis	0.11 (0.016-0.69)	0.018	chr3	133465270	133465271	TFP1	0.0725	0.131486	0.016	0.108	0	0.74
1190	1.5	worse prognosis	4.5 (1.5-14)	0.0091	chr3	133465335	133465336	TFP1	0.196923	0.116429	0.0244444	0.151983	0	1
1191	-1.8	better prognosis	0.16 (0.048-0.53)	0.0028	chr3	133465469	133465470	TFP1	0.392609	0.513846	0.45	0.467818	0	0.92
1192	2.2	worse prognosis	8.9 (1.6-50)	0.012	chr4	154709523	154709524	SFRP2	0.117	0.0644776	0.035	0.0876724	0	0.64
1193	3.5	worse prognosis	33 (2.5-430)	0.0075	chr4	154709541	154709542	SFRP2	0.058	0.0391549	0.041	0.0473333	0	0.54
1194	2	worse prognosis	7.6 (1.9-30)	0.0039	chr4	154709607	154709608	SFRP2	0.123462	0.0703947	0.0281818	0.0926772	0	0.81
1195	3	worse prognosis	20 (1-370)	0.047	chr4	154710206	154710207	SFRP2	0.0426923	0.0262857	0.015	0.0335537	0	0.38
1196	-6	better prognosis	0.0024 (6.9e-06-0.81)	0.042	chr4	154710316	154710317	NA	0.0116981	0.0413514	0.00454546	0.0292063	0	0.47
1197	-1.9	better prognosis	0.15 (0.024-0.96)	0.046	chr4	154710491	154710492	NA	0.091	0.160548	0.0645455	0.133361	0	0.71
1198	-1.5	better prognosis	0.23 (0.071-0.76)	0.016	chr4	154710500	154710501	NA	0.1968	0.287397	0.117273	0.252623	0	1
1199	-1.9	better prognosis	0.14 (0.026-0.81)	0.028	chr4	154710502	154710503	NA	0.1064	0.160959	0.0545455	0.139918	0	0.94
1200	1.5	worse prognosis	4.4 (1.4-14)	0.012	chr4	154710535	154710536	NA	0.154038	0.0869333	0.0881818	0.115317	0	0.82
1201	1.9	worse prognosis	6.6 (1.9-23)	0.003	chr4	154710728	154710729	NA	0.143636	0.0862121	0.07	0.110183	0	0.86
1202	-1.8	better prognosis	0.16 (0.029-0.92)	0.04	chr4	154711250	154711251	NA	0.104231	0.156974	0.126364	0.136614	0	0.85
1203	-1.4	better prognosis	0.24 (0.072-0.77)	0.017	chr4	154711457	154711458	NA	0.783333	0.844079	0.67	0.82619	0.12	1
1204	-1.1	better prognosis	0.32 (0.13-0.8)	0.015	chr4	154711675	154711676	NA	0.49566	0.573108	0.372727	0.545079	0.05	1
1205	1.6	worse prognosis	4.9 (1.1-22)	0.039	chr4	154712526	154712527	NA	0.123019	0.0918421	0.0663636	0.105469	0	0.59
1206	-1.3	better prognosis	0.26 (0.074-0.92)	0.036	chr4	154712698	154712699	NA	0.202264	0.256053	0.106364	0.235781	0	0.89
1207	0.99	worse prognosis	2.7 (1-7.1)	0.048	chr4	154713006	154713007	NA	0.249623	0.199605	0.121818	0.221875	0	1
1208	1.6	worse prognosis	5.1 (1.2-22)	0.027	chr4	154713516	154713517	NA	0.104423	0.0497333	0.0254545	0.0726984	0	0.8
1209	1.4	worse prognosis	4 (1.4-12)	0.012	chr4	154713570	154713571	NA	0.147885	0.0706757	0.128	0.10336	0	0.87
1210	1.9	worse prognosis	6.8 (1.1-42)	0.04	chr4	154713789	154713790	NA	0.0560784	0.0169444	0.125	0.0334426	0	0.7
1211	1.8	worse prognosis	6 (1.3-28)	0.022	chr4	154713879	154713880	NA	0.117736	0.0718667	0.03	0.0915748	0	0.64
1212	-0.91	better prognosis	0.4 (0.16-0.99)	0.048	chr4	188916766	188916767	NA	0.4732	0.583472	0.357273	0.542727	0	1
1213	-1.1	better prognosis	0.33 (0.13-0.87)	0.024	chr4	188916876	188916877	NA	0.255962	0.3764	0.130909	0.329683	0	1
1214	-13	better prognosis	3.5e-06 (4.1e-11-0.29)	0.03	chr5	1009109	1009110	NKD2	0.00612245	0.0252174	0.00727273	0.0174359	0	0.32
1215	5.2	worse prognosis	180 (1.1-32000)	0.047	chr5	1009144	1009145	NKD2	0.0142308	0.00424658	0.00363636	0.00846774	0	0.4
1216	6.1	worse prognosis	460 (1.5-130000)	0.035	chr5	1009528	1009529	NKD2	0.0183333	0.009	0.00333333	0.012906	0	0.21
1217	3.2	worse prognosis	24 (1.9-300)	0.014	chr5	1009575	1009576	NKD2	0.0378846	0.0113333	0.0154545	0.022381	0	0.51
1218	3	worse prognosis	20 (1.2-320)	0.036	chr5	1009576	1009577	NKD2	0.0307692	0.0121622	0.0144444	0.02	0	0.53
1219	5.5	worse prognosis	240 (1.5-38000)	0.035	chr5	1282510	1282511	TERT	0.925094	0.929333	0.957273	0.934882	0.58	1
1220	3.3	worse prognosis	27 (1.2-620)	0.038	chr5	1282796	1282797	TERT	0.909808	0.888082	0.947273	0.904355	0.54	1
1221	3.3	worse prognosis	28 (1.5-510)	0.024	chr5	1282905	1282906	TERT	0.8922	0.886528	0.904	0.896198	0.53	1
1222	-2.7	better prognosis	0.068 (0.0084-0.55)	0.012	chr5	1282938	1282939	TERT	0.876415	0.918553	0.950909	0.908281	0.43	1
1223	-4	better prognosis	0.018 (0.00034-0.98)	0.049	chr5	1283157	1283158	TERT	0.896604	0.932368	0.921818	0.924844	0.73	1
1224	5.1	worse prognosis	160 (2.1-12000)	0.022	chr5	1283304	1283305	TERT	0.945098	0.935479	0.956667	0.947073	0.59	1
1225	-1.8	better prognosis	0.16 (0.03-0.9)	0.037	chr5	1283350	1283351	TERT	0.873529	0.912603	0.915556	0.903821	0.15	1
1226	-4.3	better prognosis	0.013 (0.00066-0.26)	0.0046	chr5	1283693	1283694	TERT	0.865472	0.9025	0.949091	0.894219	0.59	1
1227	-2.6	better prognosis	0.071 (0.0061-0.83)	0.035	chr5	1283774	1283775	TERT	0.88566	0.918026	0.921818	0.911797	0.2	1
1228	-2.6	better prognosis	0.078 (0.0069-0.88)	0.039	chr5	1283776	1283777	TERT	0.904	0.954857	0.985	0.943158	0.25	1
1229	5.4	worse prognosis	230 (1.3-40000)	0.041	chr5	1283791	1283792	TERT	0.947333	0.947606	0.978	0.955739	0.67	1
1230	-2.8	better prognosis	0.059 (0.004-0.88)	0.04	chr5	1284532	1284533	TERT	0.893208	0.930933	0.936364	0.92252	0.37	1
1231	-3.2	better prognosis	0.039 (0.0034-0.45)	0.0095	chr5	1284620	1284621	TERT	0.87434	0.917067	0.914545	0.906457	0.4	1
1232	-1.5	better prognosis	0.23 (0.096-0.56)	0.0012	chr5	1284652	1284653	TERT	0.657391	0.822	0.879	0.763304	0	1
1233	-1.3	better prognosis	0.27 (0.11-0.66)	0.0039	chr5	1284653	1284654	TERT	0.601132	0.741867	0.746364	0.688976	0.05	0.98
1234	-3.8	better prognosis	0.021 (0.00089-0.51)	0.018	chr5	1285488	1285489	TERT	0.906279	0.954769	0.957	0.944206	0.58	1
1235	-4.8	better prognosis	0.0079 (0.00019-0.33)	0.011	chr5	1294214	1294215	TERT	0.929808	0.963108	0.971818	0.95696	0.67	1
1236	6.7	worse prognosis	840 (1.1-660000)	0.048	chr5	1294258	1294259	TERT	0.955385	0.957971	0.964444	0.964833	0.78	1
1237	5.8	worse prognosis	330 (3.4-31000)	0.013	chr5	1294282	1294283	TERT	0.943137	0.938	0.976667	0.948	0.67	1
1238	-2.7	better prognosis	0.064 (0.0058-0.72)	0.026	chr5	1294338	1294339	TERT	0.887255	0.933188	0.936	0.921345	0.35	1
1239	-4.2	better prognosis	0.015 (0.00032-0.71)	0.033	chr5	1294974	1294975	TERT	0.03	0.062027	0	0.0493548	0	0.55
1240	-2	better prognosis	0.13 (0.025-0.7)	0.017	chr5	76114287	76114288	NA	0.118491	0.172105	0.175455	0.15125	0	0.83
1241	-2.1	better prognosis	0.12 (0.023-0.65)	0.014	chr5	76114288	76114289	NA	0.123774	0.1956	0.148182	0.167165	0	0.91
1242	-2	better prognosis	0.13 (0.034-0.52)	0.0037	chr5	76114341	76114342	NA	0.139811	0.253289	0.163636	0.208281	0	0.97
1243	-2	better prognosis	0.13 (0.031-0.54)	0.005	chr5	76114342	76114343	NA	0.156604	0.248026	0.194545	0.212109	0	0.91
1244	-2.8	better prognosis	0.06 (0.0055-0.67)	0.022	chr5	76114373	76114374	NA	0.0749057	0.112973	0.0454545	0.0978571	0	0.7
1245	-3.7	better prognosis	0.024 (0.0012-0.49)	0.015	chr5	76114374	76114375	NA	0.0675472	0.1	0.0472727	0.0873437	0	0.61
1246	-1.4	better prognosis	0.26 (0.072-0.91)	0.035	chr5	76114378	76114379	NA	0.173774	0.230811	0.0990909	0.208651	0	0.82
1247	-2.4	better prognosis	0.091 (0.0083-0.99)	0.049	chr5	76114397	76114398	NA	0.0601887	0.108649	0.0236364	0.089127	0	0.79
1248	-6.4	better prognosis	0.0017 (1.1e-05-0.25)	0.012	chr5	76114404	76114405	NA	0.0288679	0.0606579	0.0472727	0.0479687	0	0.35
1249	-22	better prognosis	2.2e-10 (1e-19-0.49)	0.043	chr5	76114928	76114929	F2RL1	0.00384615	0.0138667	0.000909091	0.00984127	0	0.24
1250	-1.3	better prognosis	0.28 (0.085-0.96)	0.042	chr5	76115673	76115674	F2RL1	0.1394	0.199733	0.06	0.177016	0	1
1251	-0.96	better prognosis	0.38 (0.15-0.98)	0.045	chr5	76115694	76115695	F2RL1	0.236078	0.312192	0.261818	0.283171	0	0.95
1252	-0.98	better prognosis	0.38 (0.15-0.93)	0.033	chr5	76115695	76115696	F2RL1	0.239231	0.304247	0.118182	0.279435	0	1
1253	-0.95	better prognosis	0.39 (0.16-0.94)	0.036	chr5	76115745	76115746	F2RL1	0.234906	0.299324	0.0872727	0.274603	0	0.98
1254	-1	better prognosis	0.36 (0.15-0.86)	0.021	chr5	76115775	76115776	F2RL1	0.309434	0.380267	0.192727	0.353701	0	0.98
1255	-1.3	better prognosis	0.28 (0.079-0.99)	0.049	chr5	76115797	76115798	F2RL1	0.121321	0.176267	0.0227273	0.154724	0	0.92
1256	-0.98	better prognosis	0.38 (0.17-0.85)	0.019	chr5	76115869	76115870	F2RL1	0.296042	0.388382	0.10125	0.353217	0	1
1257	-0.92	better prognosis	0.4 (0.17-0.96)	0.04	chr5	76115891	76115892	F2RL1	0.303469	0.377429	0.0877778	0.349915	0	1
1258	-1.2	better prognosis	0.31 (0.13-0.74)	0.0091	chr5	76115892	76115893	F2RL1	0.244773	0.365469	0.118571	0.319252	0	1
1259	-1.2	better prognosis	0.31 (0.14-0.73)	0.0068	chr5	76115897	76115898	F2RL1	0.372857	0.487288	0.252857	0.4441	0	1
1260	1.5	worse prognosis	4.4 (1.6-12)	0.004	chr5	121647231	121647232	AC113349.2	0.616739	0.516615	0.467778	0.563182	0	1
1261	1.6	worse prognosis	4.8 (1-22)	0.047	chr5	121647972	121647973	SNCAIP	0.0648718	0.0376667	0.012	0.0488776	0	0.87
1262	-1.6	better prognosis	0.21 (0.052-0.83)	0.027	chr5	134871070	134871071	NEUROG1	0.13434	0.218421	0.0854545	0.185312	0	0.85
1263	-1.3	better prognosis	0.26 (0.071-0.97)	0.046	chr5	134871076	134871077	NEUROG1	0.160377	0.229605	0.154545	0.202734	0	0.87
1264	-1.8	better prognosis	0.16 (0.032-0.79)	0.025	chr5	134871083	134871084	NEUROG1	0.100408	0.174384	0.0990909	0.145868	0	0.88
1265	1.7	worse prognosis	5.4 (1.5-19)	0.0089	chr5	135415129	135415130	NA	0.777885	0.7088	0.597273	0.742937	0	1
1266	1.2	worse prognosis	3.3 (1.3-8.2)	0.01	chr5	135415253	135415254	NA	0.603585	0.519467	0.554545	0.558661	0	1
1267	9.7	worse prognosis	16000 (11-2.2e+07)	0.0089	chr5	137799721	137799722	NA	0.0129787	0.00138462	0.03125	0.00630631	0	0.18
1268	14	worse prognosis	980000 (53-1.8e+10)	0.0059	chr5	137800056	137800057	NA	0.0105769	0.002	0.0245455	0.00555556	0	0.12
1269	15	worse prognosis	2700000 (190-3.8e+10)	0.0023	chr5	137800956	137800957	NA	0.0101961	0.004	0.0127273	0.00656	0	0.21
1270	6.4	worse prognosis	620 (1-380000)	0.049	chr5	137800979	137800980	NA	0.00961538	0.00513514	0.00909091	0.00704	0	0.3
1271	3.9	worse prognosis	47 (3.6-610)	0.0033	chr5	137801234	137801235	EGR1	0.0219231	0.0028	0.012	0.0107143	0	0.75
1272	6.6	worse prognosis	740 (1.2-460000)	0.044	chr5	137801270	137801271	EGR1	0.0156863	0.005	0	0.0095082	0	0.25
1273	3.3	worse prognosis	28 (1.2-650)	0.039	chr5	137801600	137801601	EGR1	0.0247059	0.0072	0	0.0144	0	0.45
1274	-1.4	better prognosis	0.24 (0.084-0.67)	0.0069	chr5	137802083	137802084	EGR1	0.21102	0.311268	0.0736364	0.272605	0	1
1275	-2.3	better prognosis	0.096 (0.014-0.67)	0.018	chr5	137802136	137802137	EGR1	0.0916	0.152222	0.0481818	0.12843	0	0.77
1276	-1.2	better prognosis	0.31 (0.12-0.83)	0.019	chr5	137802150	137802151	EGR1	0.246122	0.344366	0.116364	0.306807	0	1
1277	-1.8	better prognosis	0.17 (0.038-0.76)	0.02	chr5	137802159	137802160	EGR1	0.127347	0.203194	0.0736364	0.173917	0	0.87
1278	-1	better prognosis	0.37 (0.14-0.97)	0.044	chr5	137802160	137802161	EGR1	0.207447	0.296216	0.115455	0.263917	0	0.95
1279	-1.3	better prognosis	0.29 (0.093-0.88)	0.029	chr5	137802161	137802162	EGR1	0.197551	0.278194	0.101818	0.247583	0	1
1280	-1.2	better prognosis	0.3 (0.11-0.8)	0.016	chr5	137802194	137802195	EGR1	0.302	0.372055	0.211818	0.346393	0	1
1281	-0.95	better prognosis	0.39 (0.17-0.89)	0.025	chr5	137802214	137802215	EGR1	0.325882	0.402192	0.121	0.373821	0	1
1282	-1	better prognosis	0.35 (0.15-0.84)	0.019	chr5	137802215	137802216	EGR1	0.298571	0.395139	0.189	0.359	0	1
1283	-1.2	better prognosis	0.31 (0.12-0.79)	0.014	chr5	137802220	137802221	EGR1	0.244082	0.341972	0.214	0.304538	0	1
1284	-1.2	better prognosis	0.31 (0.11-0.87)	0.027	chr5	138088357	138088358	CTNNA1	0.292041	0.39058	0.351	0.35265	0	1
1285	-1.5	better prognosis	0.22 (0.063-0.77)	0.018	chr5	138088413	138088414	CTNNA1	0.195094	0.278684	0.243636	0.24625	0	0.93
1286	1.9	worse prognosis	6.8 (1.1-44)	0.044	chr5	138088817	138088818	CTNNA1	0.0451351	0.00393443	0.0233333	0.0196907	0	0.8
1287	-2.8	better prognosis	0.059 (0.0041-0.85)	0.038	chr5	140346111	140346112	PCDHA1	0.0465957	0.090411	0.033	0.0738655	0	0.62
1288	-2.9	better prognosis	0.058 (0.0077-0.43)	0.0054	chr5	140346285	140346286	PCDHA1	0.05	0.144493	0.0444444	0.105678	0	0.91
1289	-1.2	better prognosis	0.31 (0.095-0.99)	0.049	chr5	140346380	140346381	PCDHA1	0.188667	0.277083	0.07	0.245172	0	1
1290	-1.1	better prognosis	0.34 (0.13-0.9)	0.029	chr5	140346470	140346471	PCDHA1	0.250816	0.339722	0.1	0.30625	0	1
1291	-1	better prognosis	0.36 (0.13-0.96)	0.042	chr5	140346484	140346485	PCDHA1	0.248571	0.317123	0.114444	0.291983	0	1
1292	-1.8	better prognosis	0.17 (0.059-0.5)	0.0012	chr5	140346532	140346533	PCDHA1	0.222692	0.37527	0.108182	0.3148	0	0.97
1293	-1.4	better prognosis	0.25 (0.084-0.76)	0.014	chr5	140346539	140346540	PCDHA1	0.223654	0.300405	0.0781818	0.27088	0	0.92
1294	-1.3	better prognosis	0.28 (0.091-0.84)	0.024	chr5	140346612	140346613	PCDHA1	0.191154	0.262297	0.127273	0.2348	0	1
1295	-0.96	better prognosis	0.38 (0.16-0.92)	0.032	chr5	140346677	140346678	PCDHA1	0.4094	0.547143	0.212	0.493866	0	1
1296	-1.2	better prognosis	0.3 (0.12-0.74)	0.0087	chr5	140346691	140346692	PCDHA1	0.3464	0.484853	0.258889	0.429829	0	1
1297	-3.9	better prognosis	0.021 (7e-04-0.6)	0.024	chr5	150396004	150396005	NA	0.902075	0.945658	0.942727	0.935	0.59	1
1298	-1.6	better prognosis	0.21 (0.069-0.62)	0.005	chr5	150396298	150396299	NA	0.604906	0.679733	0.761818	0.653858	0.01	1
1299	5.5	worse prognosis	250 (2.6-23000)	0.018	chr5	150396747	150396748	NA	0.928302	0.9244	0.923636	0.933307	0.47	1
1300	-2.3	better prognosis	0.1 (0.013-0.84)	0.033	chr5	150396824	150396825	NA	0.88283	0.938289	0.937273	0.922656	0.25	1
1301	-4	better prognosis	0.019 (0.0013-0.27)	0.0035	chr5	150396847	150396848	NA	0.905283	0.950526	0.952727	0.939219	0.18	1
1302	-1.8	better prognosis	0.17 (0.041-0.71)	0.015	chr5	150396854	150396855	NA	0.791321	0.841053	0.882727	0.827031	0.12	1
1303	-3.7	better prognosis	0.025 (0.0012-0.54)	0.019	chr5	150397025	150397026	NA	0.908269	0.952237	0.912727	0.941732	0.38	1
1304	7.7	worse prognosis	2300 (2.2-2400000)	0.029	chr5	150397291	150397292	NA	0.936981	0.9375	0.936364	0.944609	0.7	1
1305	2.1	worse prognosis	8.1 (1.2-55)	0.032	chr5	150400454	150400455	GPX3	0.0566667	0.025	0.036	0.0384426	0	0.71
1306	7.8	worse prognosis	2500 (7.6-850000)	0.0082	chr5	150401494	150401495	GPX3	0.935283	0.931053	0.942727	0.940078	0.77	1
1307	-0.84	better prognosis	0.43 (0.19-0.98)	0.044	chr5	150402334	150402335	GPX3	0.182642	0.312763	0.379091	0.261328	0	1
1308	-3.1	better prognosis	0.046 (0.0048-0.44)	0.0073	chr5	180017018	180017019	NA	0.0502083	0.141644	0.064	0.10625	0	0.63
1309	-3.5	better prognosis	0.03 (0.0017-0.52)	0.016	chr5	180017019	180017020	NA	0.0645283	0.108816	0.0663636	0.0913281	0	0.54
1310	1.9	worse prognosis	6.6 (1-42)	0.045	chr5	180017167	180017168	SCGB3A1	0.0855769	0.0554667	0.0290909	0.0683333	0	0.61
1311	4.2	worse prognosis	67 (1.7-2700)	0.026	chr5	180017633	180017634	SCGB3A1	0.0317308	0.00958333	0.01	0.0190244	0	0.37
1312	4	worse prognosis	55 (1.1-2900)	0.047	chr5	180017690	180017691	SCGB3A1	0.025283	0.00849315	0.00909091	0.01568	0	0.38
1313	-2.4	better prognosis	0.093 (0.012-0.7)	0.021	chr5	180018131	180018132	SCGB3A1	0.0764583	0.130417	0.0645455	0.109748	0	0.78
1314	-2.3	better prognosis	0.1 (0.011-0.95)	0.045	chr5	180018133	180018134	SCGB3A1	0.0652083	0.102222	0.0245455	0.0881513	0	0.77
1315	-3	better prognosis	0.047 (0.004-0.56)	0.015	chr5	180018134	180018135	SCGB3A1	0.0495918	0.100571	0.0381818	0.0802542	0	0.54
1316	-5.2	better prognosis	0.0054 (4.5e-05-0.63)	0.032	chr5	180018202	180018203	SCGB3A1	0.0214894	0.0594366	0.0236364	0.0447009	0	0.38
1317	3.4	worse prognosis	31 (1.2-780)	0.038	chr5	180018358	180018359	SCGB3A1	0.0345652	0.0173239	0.015	0.0243103	0	0.4
1318	1.6	worse prognosis	4.9 (1-24)	0.048	chr5	180018481	180018482	SCGB3A1	0.0967925	0.0735526	0.069	0.08375	0	0.74
1319	5.6	worse prognosis	260 (1.4-50000)	0.038	chr5	180018565	180018566	NA	0.0201887	0.0064	0.054	0.0122047	0	0.32
1320	1.5	worse prognosis	4.6 (1.3-16)	0.018	chr5	180018829	180018830	NA	0.149245	0.080137	0.132	0.11008	0	1
1321	1.1	worse prognosis	3.1 (1.2-7.9)	0.018	chr5	180018842	180018843	NA	0.33	0.253279	0.27625	0.288962	0	1
1322	0.95	worse prognosis	2.6 (1-6.4)	0.04	chr5	180018893	180018894	NA	0.411538	0.330921	0.314	0.366535	0	1
1323	1.1	worse prognosis	3.1 (1.2-8.3)	0.021	chr5	180018927	180018928	NA	0.709623	0.618553	0.798	0.661094	0.03	1
1324	2	worse prognosis	7.3 (1.7-31)	0.008	chr5	180018935	180018936	NA	0.825385	0.762432	0.879091	0.79472	0.2	1
1325	0.98	worse prognosis	2.7 (1-6.9)	0.042	chr5	180018963	180018964	NA	0.41434	0.343649	0.389091	0.376111	0	1
1326	1	worse prognosis	2.8 (1.1-7.3)	0.035	chr5	180018979	180018980	NA	0.548077	0.448243	0.594545	0.49336	0	1
1327	1.3	worse prognosis	3.5 (1.3-9.8)	0.017	chr5	180018983	180018984	NA	0.606731	0.496081	0.683636	0.54608	0	1
1328	1.2	worse prognosis	3.2 (1.1-9.4)	0.033	chr5	180018991	180018992	NA	0.664151	0.587838	0.794545	0.624603	0.05	1
1329	1.8	worse prognosis	6.1 (1.2-30)	0.026	chr5	180019032	180019033	NA	0.80434	0.755405	0.844545	0.781984	0.27	1
1330	8	worse prognosis	3000 (8.3-1100000)	0.0077	chr5	180019047	180019048	NA	0.955283	0.936053	0.958182	0.951328	0.65	1
1331	2.2	worse prognosis	8.9 (1.2-64)	0.03	chr5	180019058	180019059	NA	0.871698	0.832933	0.900909	0.855669	0.34	1
1332	-1.2	better prognosis	0.3 (0.1-0.91)	0.034	chr6	19837874	19837875	AL022068.1	0.221628	0.331613	0.0766667	0.289327	0	0.97
1333	-1.1	better prognosis	0.34 (0.14-0.86)	0.023	chr6	19837959	19837960	AL022068.1	0.358824	0.480286	0.191818	0.432667	0	1
1334	-0.94	better prognosis	0.39 (0.15-1)	0.049	chr6	19837972	19837973	AL022068.1	0.311667	0.424928	0.0781818	0.381724	0	1
1335	-1	better prognosis	0.37 (0.15-0.88)	0.024	chr6	19837994	19837995	AL022068.1	0.4406	0.591618	0.236364	0.532137	0	1
1336	-1.3	better prognosis	0.26 (0.092-0.75)	0.013	chr6	19838003	19838004	AL022068.1	0.2406	0.366667	0.116364	0.316356	0	0.88
1337	-1.6	better prognosis	0.21 (0.064-0.69)	0.011	chr6	19838015	19838016	AL022068.1	0.166531	0.262113	0.023	0.224958	0	1
1338	-1.1	better prognosis	0.33 (0.11-0.98)	0.046	chr6	19838056	19838057	AL022068.1	0.162549	0.264789	0.0690909	0.223884	0	0.88
1339	4.2	worse prognosis	67 (1.1-4100)	0.046	chr6	29691574	29691575	HLA-F	0.01675	0.00215385	0.000909091	0.00778846	0	0.38
1340	-2	better prognosis	0.14 (0.02-1)	0.049	chr6	29796069	29796070	HLA-G	0.0742	0.127887	0.0481818	0.106583	0	0.87
1341	9.7	worse prognosis	16000 (35-7e+06)	0.0019	chr6	29856230	29856231	HLA-H	0.00957447	0.00228571	0	0.00525862	0	0.35
1342	-0.87	better prognosis	0.42 (0.18-0.96)	0.04	chr6	29856538	29856539	HLA-H	0.48617	0.607606	0.481111	0.564017	0	1
1343	7.8	worse prognosis	2300 (1.7-3200000)	0.035	chr6	29910209	29910210	HLA-A	0.0124528	0.00373333	0.00818182	0.00740157	0	0.21
1344	8.6	worse prognosis	5400 (1.4-2e+07)	0.041	chr6	29910912	29910913	HLA-A	0.00921569	0.00287671	0.00636364	0.00552845	0	0.3
1345	-3.6	better prognosis	0.028 (0.0013-0.64)	0.025	chr6	30227860	30227861	HCG17	0.0389583	0.0835821	0.015	0.0655263	0	0.77
1346	12	worse prognosis	160000 (98-2.6e+08)	0.0015	chr6	30457245	30457246	HLA-E	0.00909091	0.00121212	0.00444444	0.00440367	0	0.21
1347	3.8	worse prognosis	47 (3-740)	0.0063	chr6	30457583	30457584	HLA-E	0.02075	0.00123077	0	0.00875	0	0.75
1348	15	worse prognosis	3600000 (160-7.7e+10)	0.0031	chr6	30457641	30457642	HLA-E	0.00625	0.00235294	0	0.004	0	0.24
1349	9.2	worse prognosis	9700 (31-3100000)	0.0018	chr6	30457685	30457686	HLA-E	0.0126531	0.00333333	0.0136364	0.00716667	0	0.29
1350	5.7	worse prognosis	310 (2.1-46000)	0.025	chr6	30457699	30457700	HLA-E	0.0179167	0.00763889	0	0.0118487	0	0.25
1351	6.7	worse prognosis	830 (14-51000)	0.0014	chr6	31324172	31324173	HLA-B	0.0252174	0.00484848	0	0.0133333	0	0.5
1352	6.5	worse prognosis	680 (2.4-190000)	0.023	chr6	31324176	31324177	HLA-B	0.0161364	0.0040625	0.003	0.00906542	0	0.24
1353	1.2	worse prognosis	3.4 (1.2-9.5)	0.02	chr6	31539736	31539737	NA	0.711698	0.592237	0.405455	0.646328	0.02	1
1354	1	worse prognosis	2.8 (1-7.6)	0.04	chr6	31539856	31539857	LTA	0.716981	0.604605	0.378182	0.655859	0	1
1355	1.5	worse prognosis	4.3 (1.5-12)	0.0065	chr6	31539880	31539881	LTA	0.679245	0.544211	0.271818	0.604375	0.03	0.99
1356	1.1	worse prognosis	2.9 (1.1-7.9)	0.032	chr6	31539974	31539975	LTA	0.589245	0.496081	0.221818	0.539206	0.04	0.96
1357	1.1	worse prognosis	3 (1-8.6)	0.043	chr6	31540003	31540004	LTA	0.763077	0.6528	0.330909	0.703492	0.04	1
1358	1.1	worse prognosis	3.1 (1.1-8.6)	0.027	chr6	31540052	31540053	LTA	0.653396	0.553026	0.240909	0.598906	0.03	1
1359	1.2	worse prognosis	3.2 (1.1-8.8)	0.028	chr6	31540122	31540123	LTA	0.708679	0.621316	0.335455	0.662344	0.12	1
1360	1.2	worse prognosis	3.3 (1.2-9)	0.02	chr6	31540170	31540171	LTA	0.697925	0.585789	0.234545	0.636797	0.03	1
1361	1.1	worse prognosis	3.1 (1.1-8.8)	0.035	chr6	31540400	31540401	LTA	0.696038	0.585526	0.371818	0.635859	0	0.96
1362	1.8	worse prognosis	6 (1.1-31)	0.035	chr6	31542557	31542558	NA	0.827609	0.779855	0.742222	0.805965	0.18	1
1363	2	worse prognosis	7.2 (1.3-40)	0.025	chr6	31542829	31542830	NA	0.827358	0.764533	0.652727	0.796772	0.33	1
1364	1.1	worse prognosis	3 (1-8.5)	0.04	chr6	31544799	31544800	TNF	0.465102	0.401622	0.435455	0.43041	0	1
1365	1.2	worse prognosis	3.5 (1.3-9.1)	0.011	chr6	31544800	31544801	TNF	0.4804	0.381471	0.558	0.427009	0	1
1366	1.2	worse prognosis	3.4 (1.3-9.1)	0.013	chr6	31544847	31544848	TNF	0.311346	0.245541	0.273636	0.27488	0	0.94
1367	1.8	worse prognosis	6 (2.3-15)	0.0002	chr6	31544931	31544932	TNF	0.608654	0.471351	0.498	0.53224	0	1
1368	1.5	worse prognosis	4.4 (1.7-11)	0.0018	chr6	31544932	31544933	TNF	0.615577	0.510395	0.612727	0.55748	0	1
1369	1.4	worse prognosis	4.1 (1.7-10)	0.0018	chr6	31544934	31544935	TNF	0.593654	0.47527	0.511818	0.52832	0	1
1370	1.5	worse prognosis	4.4 (1.7-11)	0.0019	chr6	31544935	31544936	TNF	0.606415	0.499868	0.642727	0.547891	0	1
1371	2	worse prognosis	7.4 (2.7-21)	0.00013	chr6	31544960	31544961	TNF	0.676471	0.516712	0.539	0.587154	0	1
1372	1.5	worse prognosis	4.4 (1.7-12)	0.0023	chr6	31544961	31544962	TNF	0.646792	0.507067	0.633636	0.56937	0	1
1373	-2	better prognosis	0.13 (0.022-0.81)	0.029	chr6	31548437	31548438	LTB	0.10186	0.168667	0.0444444	0.142157	0	0.94
1374	7.6	worse prognosis	2000 (32-130000)	0.00031	chr6	31548753	31548754	LTB	0.0226923	0.00226667	0	0.0107143	0	0.47
1375	9	worse prognosis	8500 (85-850000)	0.00012	chr6	31549043	31549044	LTB	0.0333962	0.0109459	0.0145455	0.0204762	0	0.29
1376	12	worse prognosis	1e+05 (13-8.2e+08)	0.012	chr6	31549211	31549212	LTB	0.0128302	0.0125333	0.00272727	0.0127559	0	0.24
1377	6.5	worse prognosis	650 (13-32000)	0.0011	chr6	31549263	31549264	LTB	0.0186792	0.00716216	0	0.0120635	0	0.57
1378	1.4	worse prognosis	4 (1.2-13)	0.025	chr6	32820215	32820216	PSMB9	0.795192	0.695333	0.589091	0.742063	0.09	1
1379	4.4	worse prognosis	82 (2-3400)	0.02	chr6	32820669	32820670	PSMB9	0.0321154	0.0148684	0.0133333	0.0220472	0	0.38
1380	6.7	worse prognosis	810 (1.3-520000)	0.043	chr6	32821178	32821179	PSMB9	0.0107692	0.00453333	0	0.00714286	0	0.27
1381	6.5	worse prognosis	640 (1.7-240000)	0.033	chr6	32821377	32821378	PSMB9	0.0139216	0.00652778	0.004	0.00967213	0	0.46
1382	-26	better prognosis	5e-12 (6.2e-22-0.041)	0.025	chr6	32821383	32821384	PSMB9	0.00358491	0.0156757	0.00272727	0.0107143	0	0.29
1383	9.9	worse prognosis	20000 (16-2.4e+07)	0.0063	chr6	32821535	32821536	PSMB9	0.00843137	0.00166667	0.0154545	0.0045082	0	0.25
1384	8	worse prognosis	3100 (1.8-5200000)	0.035	chr6	32821868	32821869	PSMB9	0.0134615	0.00530303	0.02	0.00897436	0	0.24
1385	9.9	worse prognosis	21000 (27-1.5e+07)	0.0033	chr6	32822063	32822064	PSMB9	0.0216981	0.00847222	0.0536364	0.0141935	0	0.21
1386	3.3	worse prognosis	27 (1.6-450)	0.024	chr6	34544232	34544233	AL031577.1	0.897073	0.87541	0.909091	0.892871	0.35	1
1387	5.4	worse prognosis	230 (1.4-40000)	0.038	chr6	34544268	34544269	AL031577.1	0.948636	0.947619	0.957273	0.956981	0.6	1
1388	11	worse prognosis	92000 (110-7.4e+07)	0.00081	chr6	34856077	34856078	NA	0.00773585	0.000657895	0.008	0.00359375	0	0.3
1389	-0.9	better prognosis	0.41 (0.17-0.99)	0.046	chr6	56112235	56112236	COL21A1	0.261538	0.327123	0.0845455	0.302258	0	1
1390	-2	better prognosis	0.13 (0.03-0.56)	0.0062	chr6	93354448	93354449	NA	0.84283	0.921507	0.877273	0.89552	0	1
1391	-3	better prognosis	0.052 (0.0038-0.71)	0.026	chr6	93354487	93354488	AL359987.1	0.908302	0.93274	0.912	0.92984	0.41	1
1392	-1.6	better prognosis	0.21 (0.053-0.84)	0.027	chr6	110300233	110300234	GPR6	0.160577	0.252162	0.161818	0.21608	0	0.84
1393	-1.1	better prognosis	0.33 (0.11-0.95)	0.041	chr6	110300274	110300275	GPR6	0.254038	0.351579	0.244545	0.314409	0	1
1394	-1.4	better prognosis	0.24 (0.083-0.71)	0.0096	chr6	110300275	110300276	GPR6	0.266538	0.361622	0.142727	0.32496	0	1
1395	1.9	worse prognosis	6.5 (2.1-20)	0.001	chr6	150243540	150243541	RAET1G	0.489623	0.386842	0.372727	0.432422	0	0.94
1396	-1.5	better prognosis	0.23 (0.08-0.68)	0.0078	chr6	150262385	150262386	NA	0.273396	0.365132	0.211818	0.33	0	1
1397	2.4	worse prognosis	11 (1.2-96)	0.033	chr6	150262718	150262719	NA	0.0464	0.00826667	0.0109091	0.0237097	0	0.64
1398	2.2	worse prognosis	9.4 (1.2-76)	0.035	chr6	150262800	150262801	NA	0.0438462	0.0257333	0.0227273	0.0334127	0	0.6
1399	2.6	worse prognosis	14 (1.1-180)	0.044	chr6	150262831	150262832	NA	0.0376923	0.0129333	0.0136364	0.023254	0	0.55
1400	2	worse prognosis	7.4 (1.1-48)	0.037	chr6	150262966	150262967	NA	0.052549	0.0168421	0.02	0.0314286	0	0.74
1401	2.4	worse prognosis	11 (1.3-100)	0.03	chr6	150347052	150347053	NA	0.0630769	0.0221622	0.0209091	0.03936	0	0.57
1402	-1.6	better prognosis	0.21 (0.049-0.87)	0.031	chr6	152129466	152129467	ESR1	0.0994231	0.1868	0.01	0.152222	0	0.87
1403	-0.94	better prognosis	0.39 (0.16-0.95)	0.039	chr7	27134341	27134342	HOXA1	0.597692	0.689467	0.505455	0.657063	0.04	1
1404	2.4	worse prognosis	11 (1.1-110)	0.042	chr7	27135473	27135474	HOXA1	0.0196226	0.0128947	0.0154545	0.0157813	0	0.63
1405	3.5	worse prognosis	32 (1.3-760)	0.033	chr7	27135793	27135794	HOTAIRM1	0.0226415	0.00697368	0.00181818	0.0135156	0	0.39
1406	4.6	worse prognosis	100 (2.5-4100)	0.014	chr7	27136141	27136142	HOTAIRM1	0.0175	0.00309859	0.00363636	0.0092623	0	0.38
1407	3.3	worse prognosis	27 (1.9-390)	0.015	chr7	27136244	27136245	HOTAIRM1	0.0349057	0.00837838	0.00545454	0.0196032	0	0.57
1408	4.7	worse prognosis	120 (1.2-11000)	0.041	chr7	27136718	27136719	HOTAIRM1	0.0152941	0.00283784	0	0.00798387	0	0.31
1409	3.4	worse prognosis	29 (2.4-340)	0.0077	chr7	27137079	27137080	HOTAIRM1	0.0420755	0.0152632	0.0381818	0.0264844	0	0.52
1410	8.9	worse prognosis	7300 (1.3-4.2e+07)	0.044	chr7	27139904	27139905	NA	0.9625	0.963562	0.968182	0.970887	0.67	1
1411	4.9	worse prognosis	140 (1.3-14000)	0.038	chr7	27146421	27146422	HOXA3	0.946981	0.936533	0.953636	0.948268	0.48	1
1412	6	worse prognosis	400 (1.6-98000)	0.033	chr7	27146424	27146425	HOXA3	0.951321	0.948133	0.944545	0.956929	0.46	1
1413	4.7	worse prognosis	120 (1.1-12000)	0.047	chr7	27146428	27146429	HOXA3	0.948113	0.943867	0.959091	0.953071	0.47	1
1414	7.6	worse prognosis	2000 (5.5-750000)	0.012	chr7	27146431	27146432	HOXA3	0.948491	0.943733	0.958182	0.95315	0.51	1
1415	8.5	worse prognosis	4700 (14-1600000)	0.0046	chr7	27146943	27146944	HOXA3	0.938868	0.928289	0.923636	0.939922	0.75	1
1416	3.6	worse prognosis	36 (1.6-820)	0.025	chr7	27147365	27147366	HOXA3	0.895283	0.887368	0.933636	0.897578	0.62	1
1417	3	worse prognosis	20 (1.8-220)	0.016	chr7	27147366	27147367	HOXA3	0.871154	0.843889	0.91375	0.862276	0.43	1
1418	6.1	worse prognosis	430 (3.5-53000)	0.014	chr7	27147389	27147390	HOXA3	0.927547	0.921842	0.915455	0.931406	0.59	1
1419	4.8	worse prognosis	120 (2.9-4600)	0.012	chr7	27147396	27147397	HOXA3	0.903396	0.898158	0.920909	0.907344	0.59	1
1420	4.8	worse prognosis	120 (1.4-11000)	0.036	chr7	27147616	27147617	HOXA3	0.949796	0.934932	0.940909	0.948678	0.54	1
1421	3.8	worse prognosis	47 (1.5-1400)	0.027	chr7	27147636	27147637	HOXA3	0.934286	0.914167	0.950909	0.93	0.5	1
1422	6.2	worse prognosis	500 (2.4-1e+05)	0.022	chr7	27147647	27147648	HOXA3	0.942642	0.931216	0.967273	0.943413	0.43	1
1423	8.7	worse prognosis	6300 (22-1800000)	0.0024	chr7	27147648	27147649	HOXA3	0.95	0.9325	0.938182	0.947438	0.33	1
1424	3	worse prognosis	21 (1.4-320)	0.029	chr7	27147688	27147689	HOXA3	0.909375	0.89	0.921	0.905424	0.5	1
1425	3.7	worse prognosis	39 (1-1500)	0.048	chr7	27147865	27147866	HOXA3	0.946735	0.920462	0.910909	0.94	0.5	1
1426	5.4	worse prognosis	210 (1.2-37000)	0.041	chr7	27148141	27148142	HOXA3	0.953396	0.947867	0.962	0.957638	0.53	1
1427	7	worse prognosis	1100 (1.9-630000)	0.031	chr7	27148214	27148215	HOXA3	0.954906	0.951842	0.977273	0.960547	0.46	1
1428	9.1	worse prognosis	9300 (3.3-2.7e+07)	0.024	chr7	27148323	27148324	HOXA3	0.96434	0.960411	0.961818	0.96976	0.52	1
1429	4.8	worse prognosis	120 (3.5-4400)	0.0079	chr7	27148367	27148368	HOXA3	0.923774	0.897432	0.975455	0.915635	0.41	1
1430	5.1	worse prognosis	170 (1.5-19000)	0.033	chr7	27148551	27148552	HOXA3	0.937547	0.929474	0.896364	0.940078	0.65	1
1431	3.2	worse prognosis	25 (1.6-390)	0.021	chr7	27148581	27148582	HOXA3	0.862453	0.853684	0.860909	0.863984	0.53	1
1432	13	worse prognosis	360000 (83-1.6e+09)	0.0028	chr7	27150050	27150051	HOXA3	0.963725	0.960811	0.938182	0.969758	0.79	1
1433	5.1	worse prognosis	160 (1.5-17000)	0.033	chr7	27150051	27150052	HOXA3	0.9418	0.946087	0.95	0.952288	0.61	1
1434	3.3	worse prognosis	27 (1.1-670)	0.046	chr7	27150065	27150066	HOXA3	0.936939	0.908714	0.895714	0.928136	0.17	1
1435	5.7	worse prognosis	300 (1.8-51000)	0.029	chr7	27150152	27150153	HOXA3	0.943529	0.943333	0.956364	0.95096	0.76	1
1436	-1.9	better prognosis	0.14 (0.024-0.87)	0.035	chr7	27150228	27150229	HOXA3	0.915094	0.966316	0.973636	0.952656	0	1
1437	5	worse prognosis	140 (1.1-19000)	0.046	chr7	27150263	27150264	HOXA3	0.941321	0.940789	0.94	0.948359	0.7	1
1438	7.6	worse prognosis	2000 (2.8-1500000)	0.024	chr7	27150401	27150402	HOXA3	0.95283	0.957895	0.977273	0.963281	0.76	1
1439	8.6	worse prognosis	5600 (1.1-2.9e+07)	0.047	chr7	27150403	27150404	HOXA3	0.959623	0.970658	0.984545	0.973672	0.79	1
1440	4.7	worse prognosis	100 (1.2-9300)	0.042	chr7	27150496	27150497	HOXA3	0.930577	0.926711	0.945455	0.935591	0.37	1
1441	3.2	worse prognosis	25 (1.9-330)	0.014	chr7	27150806	27150807	HOXA3	0.869808	0.832133	0.84	0.854286	0.48	1
1442	6.9	worse prognosis	1000 (7.7-140000)	0.0055	chr7	27150831	27150832	HOXA3	0.937358	0.914079	0.924545	0.930859	0.38	1
1443	4	worse prognosis	57 (1.1-2900)	0.043	chr7	27151453	27151454	HOXA3	0.909245	0.908421	0.918182	0.915859	0.57	1
1444	3.1	worse prognosis	22 (1.2-400)	0.04	chr7	27152376	27152377	HOXA3	0.867547	0.849333	0.871818	0.863622	0.53	1
1445	2.6	worse prognosis	13 (1.5-120)	0.02	chr7	27152458	27152459	HOXA3	0.820566	0.784	0.841818	0.805433	0.3	1
1446	2.2	worse prognosis	8.7 (1-73)	0.046	chr7	27152459	27152460	HOXA3	0.816415	0.790267	0.859091	0.807402	0.25	1
1447	2.9	worse prognosis	18 (1.9-170)	0.012	chr7	27152738	27152739	HOXA3	0.871509	0.837105	0.915455	0.857891	0.38	1
1448	2.3	worse prognosis	10 (1.2-91)	0.037	chr7	27153457	27153458	HOXA3	0.873111	0.853231	0.87625	0.869266	0.18	1
1449	3	worse prognosis	21 (1.4-310)	0.028	chr7	27153536	27153537	HOXA3	0.885417	0.864638	0.945455	0.88069	0.31	1
1450	10	worse prognosis	35000 (16-7.5e+07)	0.0076	chr7	27153578	27153579	HOXA3	0.961628	0.955286	0.856667	0.96625	0.6	1
1451	3.8	worse prognosis	43 (1.1-1600)	0.043	chr7	27153647	27153648	HOXA3	0.93814	0.923824	0.922222	0.937818	0.67	1
1452	8.7	worse prognosis	6000 (2.6-1.4e+07)	0.028	chr7	27155000	27155001	HOXA3	0.951698	0.949605	0.931818	0.957891	0.49	1
1453	5.1	worse prognosis	170 (1.5-19000)	0.032	chr7	27155059	27155060	HOXA3	0.942264	0.926711	0.950909	0.940391	0.46	1
1454	8.4	worse prognosis	4600 (24-890000)	0.0017	chr7	27155093	27155094	HOXA3	0.944717	0.919342	0.966364	0.937031	0.48	1
1455	5.3	worse prognosis	200 (1.5-27000)	0.034	chr7	27155138	27155139	HOXA3	0.935	0.929067	0.952727	0.938889	0.49	1
1456	7.5	worse prognosis	1900 (2.8-1300000)	0.023	chr7	27155174	27155175	HOXA3	0.9552	0.9444	0.941818	0.956371	0.44	1
1457	4	worse prognosis	53 (1.5-1800)	0.029	chr7	27155245	27155246	HOXA3	0.928627	0.911733	0.954545	0.92592	0.41	1
1458	5.9	worse prognosis	360 (1.1-130000)	0.048	chr7	27155548	27155549	HOXA3	0.941509	0.941579	0.941818	0.948906	0.64	1
1459	6.6	worse prognosis	720 (2.8-190000)	0.02	chr7	27155638	27155639	HOXA3	0.937925	0.935526	0.913636	0.943828	0.59	1
1460	6.9	worse prognosis	950 (1.4-650000)	0.039	chr7	27155732	27155733	HOXA3	0.953396	0.956711	0.97	0.962812	0.73	1
1461	6.8	worse prognosis	880 (5.3-150000)	0.0094	chr7	27155797	27155798	HOXA3	0.948846	0.93726	0.926364	0.949677	0.5	1
1462	3.9	worse prognosis	50 (1.3-1900)	0.034	chr7	27155974	27155975	HOXA3	0.891132	0.879474	0.885455	0.891172	0.58	1
1463	2.7	worse prognosis	15 (1.2-180)	0.033	chr7	27156483	27156484	HOXA3	0.86283	0.849474	0.860909	0.861641	0.49	1
1464	2.3	worse prognosis	10 (1.8-60)	0.0089	chr7	27156625	27156626	HOXA3	0.776604	0.714533	0.700909	0.746063	0.17	1
1465	-1.2	better prognosis	0.29 (0.092-0.91)	0.034	chr7	27159136	27159137	HOXA3	0.526098	0.596667	0.675556	0.574369	0.04	1
1466	3	worse prognosis	20 (2-200)	0.01	chr7	27161210	27161211	HOXA3	0.829811	0.774474	0.81	0.803438	0.45	1
1467	4.4	worse prognosis	80 (1.3-5100)	0.038	chr7	27161749	27161750	HOXA3	0.939057	0.919474	0.952727	0.934766	0.52	1
1468	6.1	worse prognosis	430 (1-180000)	0.049	chr7	27161814	27161815	HOXA3	0.938269	0.9475	0.962727	0.951181	0.43	1
1469	9.6	worse prognosis	15000 (41-5300000)	0.0014	chr7	27161949	27161950	HOXA3	0.94283	0.929605	0.93	0.942344	0.71	1
1470	6.3	worse prognosis	530 (2.2-130000)	0.024	chr7	27162300	27162301	HOXA3	0.939623	0.934211	0.946364	0.94375	0.57	1
1471	-2.1	better prognosis	0.12 (0.018-0.8)	0.028	chr7	27163150	27163151	HOXA3	0.916226	0.957105	0.947273	0.947656	0.07	1
1472	7.3	worse prognosis	1500 (2.1-1100000)	0.029	chr7	27163647	27163648	HOXA3	0.946415	0.939079	0.972727	0.949453	0.4	1
1473	5.8	worse prognosis	320 (1-1e+05)	0.049	chr7	27163820	27163821	HOXA3	0.946226	0.944722	0.908182	0.952984	0.62	1
1474	8.8	worse prognosis	6400 (12-3400000)	0.0063	chr7	27163826	27163827	HOXA3	0.943396	0.94137	0.927273	0.94976	0.62	1
1475	3.6	worse prognosis	37 (1.1-1300)	0.046	chr7	27163899	27163900	HOXA3	0.913396	0.917568	0.955455	0.923095	0.57	1
1476	2.9	worse prognosis	18 (1.3-230)	0.029	chr7	27164328	27164329	HOXA3	0.888679	0.855395	0.884545	0.875859	0.27	1
1477	2.9	worse prognosis	18 (1.5-210)	0.022	chr7	27164371	27164372	HOXA3	0.895472	0.867368	0.878182	0.885781	0.42	1
1478	3.8	worse prognosis	47 (2-1100)	0.017	chr7	27164417	27164418	HOXA3	0.91	0.890541	0.969091	0.90576	0.51	1
1479	4.8	worse prognosis	120 (2-6800)	0.021	chr7	27164424	27164425	HOXA3	0.926154	0.913067	0.970909	0.925714	0.65	1
1480	2.2	worse prognosis	8.8 (1.1-71)	0.042	chr7	27165032	27165033	HOXA3	0.856981	0.804133	0.765455	0.83252	0	1
1481	1.8	worse prognosis	6.2 (1.4-27)	0.015	chr7	27165860	27165861	HOXA3	0.777115	0.751184	0.679091	0.767717	0.2	1
1482	10	worse prognosis	25000 (3-2.2e+08)	0.028	chr7	27169054	27169055	HOXA3	0.967692	0.9692	0.981818	0.97627	0.71	1
1483	9.3	worse prognosis	11000 (3.6-3.1e+07)	0.023	chr7	27169076	27169077	HOXA3	0.960577	0.964667	0.98	0.970635	0.74	1
1484	3.2	worse prognosis	24 (1-580)	0.049	chr7	27169208	27169209	HOXA3	0.9172	0.909595	0.94	0.920081	0.55	1
1485	1.3	worse prognosis	3.8 (1-14)	0.043	chr7	27169637	27169638	HOXA3	0.708936	0.639429	0.569	0.673103	0	1
1486	1.6	worse prognosis	4.9 (1.1-22)	0.034	chr7	27169674	27169675	HOXA3	0.844651	0.742063	0.727778	0.791143	0	1
1487	1.4	worse prognosis	4.1 (1.2-15)	0.028	chr7	27169675	27169676	HOXA3	0.802115	0.737123	0.668182	0.770323	0.09	1
1488	1.3	worse prognosis	3.7 (1-13)	0.048	chr7	27169682	27169683	HOXA3	0.806078	0.744658	0.747273	0.776179	0.09	1
1489	2.1	worse prognosis	7.9 (1.3-49)	0.027	chr7	27169699	27169700	HOXA3	0.874762	0.805082	0.82	0.841667	0	1
1490	2.9	worse prognosis	19 (2.9-120)	0.002	chr7	27169700	27169701	HOXA3	0.874423	0.806316	0.814545	0.840551	0.1	1
1491	3.6	worse prognosis	38 (4.1-360)	0.0015	chr7	27169712	27169713	HOXA3	0.906154	0.830921	0.887273	0.868268	0.18	1
1492	3.7	worse prognosis	40 (1.8-910)	0.02	chr7	27169725	27169726	HOXA3	0.925192	0.9072	0.907273	0.921825	0.29	1
1493	2.6	worse prognosis	14 (1.1-170)	0.041	chr7	27169728	27169729	HOXA3	0.904808	0.887733	0.929091	0.901825	0.33	1
1494	2.6	worse prognosis	14 (1.6-120)	0.018	chr7	27169733	27169734	HOXA3	0.885962	0.8664	0.882727	0.881349	0.27	1
1495	2.6	worse prognosis	14 (1-180)	0.047	chr7	27169740	27169741	HOXA3	0.901395	0.877692	0.893333	0.895421	0	1
1496	2.5	worse prognosis	12 (1.4-97)	0.022	chr7	27169741	27169742	HOXA3	0.894615	0.860533	0.88	0.881429	0.3	1
1497	1.2	worse prognosis	3.4 (1-11)	0.042	chr7	27169826	27169827	HOXA3	0.826981	0.740278	0.729	0.783306	0.03	1
1498	1.4	worse prognosis	4.1 (1-17)	0.047	chr7	27169831	27169832	HOXA3	0.827143	0.769836	0.649091	0.80098	0.12	1
1499	1.1	worse prognosis	3 (1-9.1)	0.049	chr7	27169832	27169833	HOXA3	0.791509	0.701944	0.659	0.745887	0.03	1
1500	1.6	worse prognosis	4.8 (1.1-21)	0.035	chr7	27169839	27169840	HOXA3	0.847907	0.764167	0.730909	0.806961	0.06	1
1501	1.6	worse prognosis	5.1 (1.7-16)	0.0043	chr7	27169852	27169853	HOXA3	0.765476	0.627667	0.478	0.691188	0	1
1502	1.3	worse prognosis	3.7 (1.3-11)	0.017	chr7	27169853	27169854	HOXA3	0.7342	0.624928	0.588	0.676525	0	1
1503	1.7	worse prognosis	5.5 (1.5-20)	0.01	chr7	27169857	27169858	HOXA3	0.806585	0.703934	0.643	0.752574	0	1
1504	1.2	worse prognosis	3.3 (1-11)	0.047	chr7	27169858	27169859	HOXA3	0.775918	0.712714	0.611111	0.745	0	1
1505	1.4	worse prognosis	4.1 (1.2-15)	0.027	chr7	27169887	27169888	HOXA3	0.775333	0.713333	0.552222	0.744336	0	1
1506	1.3	worse prognosis	3.7 (1.2-11)	0.019	chr7	27169892	27169893	HOXA3	0.739556	0.644722	0.452222	0.687069	0	1
1507	1.4	worse prognosis	3.9 (1.1-14)	0.036	chr7	27169897	27169898	HOXA3	0.821395	0.727031	0.588889	0.77217	0	1
1508	1.3	worse prognosis	3.8 (1.1-13)	0.04	chr7	27169928	27169929	HOXA3	0.782955	0.747465	0.693	0.767719	0	1
1509	1.3	worse prognosis	3.8 (1.3-11)	0.017	chr7	27169950	27169951	HOXA3	0.802449	0.678889	0.63	0.735	0	1
1510	1.2	worse prognosis	3.4 (1.1-11)	0.036	chr7	27169957	27169958	HOXA3	0.831224	0.733699	0.638889	0.779256	0	1
1511	1.3	worse prognosis	3.5 (1.1-11)	0.032	chr7	27169958	27169959	HOXA3	0.798936	0.727606	0.619	0.762479	0	1
1512	1.1	worse prognosis	3 (1.1-8.4)	0.038	chr7	27169968	27169969	HOXA3	0.814375	0.717397	0.641111	0.762167	0	1
1513	1.3	worse prognosis	3.6 (1.1-12)	0.032	chr7	27169972	27169973	HOXA3	0.848125	0.745556	0.668889	0.793193	0	1
1514	1.5	worse prognosis	4.3 (1.3-14)	0.016	chr7	27169991	27169992	HOXA3	0.816522	0.723472	0.623333	0.766239	0.05	1
1515	1.3	worse prognosis	3.5 (1.2-11)	0.027	chr7	27169993	27169994	HOXA3	0.812292	0.718714	0.62875	0.763248	0	1
1516	1.2	worse prognosis	3.4 (1.1-10)	0.028	chr7	27169994	27169995	HOXA3	0.782391	0.699722	0.54	0.738205	0	1
1517	1.3	worse prognosis	3.7 (1.2-11)	0.023	chr7	27170004	27170005	HOXA3	0.803404	0.683571	0.59625	0.738017	0	1
1518	1.2	worse prognosis	3.3 (1.2-9.6)	0.025	chr7	27170005	27170006	HOXA3	0.783556	0.689861	0.568889	0.732155	0	1
1519	1.2	worse prognosis	3.2 (1.1-9.3)	0.03	chr7	27170014	27170015	HOXA3	0.793478	0.679861	0.614444	0.730342	0	1
1520	1.7	worse prognosis	5.3 (1.7-16)	0.0043	chr7	27170015	27170016	HOXA3	0.810638	0.694722	0.514545	0.74678	0	1
1521	1.3	worse prognosis	3.7 (1.3-11)	0.017	chr7	27170018	27170019	HOXA3	0.789362	0.657639	0.608889	0.715678	0	1
1522	1.5	worse prognosis	4.6 (1.6-14)	0.0052	chr7	27170019	27170020	HOXA3	0.792979	0.663662	0.516364	0.721282	0	1
1523	0.99	worse prognosis	2.7 (1-7.1)	0.043	chr7	27170022	27170023	HOXA3	0.750851	0.643333	0.504	0.69161	0	1
1524	1.8	worse prognosis	6.3 (2.1-19)	0.00085	chr7	27170023	27170024	HOXA3	0.791522	0.615857	0.456364	0.691478	0	1
1525	1.4	worse prognosis	3.9 (1.3-12)	0.016	chr7	27170031	27170032	HOXA3	0.789792	0.682143	0.597	0.732137	0	1
1526	1.4	worse prognosis	4.2 (1.5-12)	0.0058	chr7	27170032	27170033	HOXA3	0.799348	0.642029	0.514545	0.71114	0	1
1527	1.2	worse prognosis	3.4 (1.1-10)	0.029	chr7	27170034	27170035	HOXA3	0.76625	0.676667	0.549	0.719569	0	1
1528	1.6	worse prognosis	4.9 (1.7-14)	0.0031	chr7	27170035	27170036	HOXA3	0.791489	0.640725	0.538182	0.707913	0	1
1529	1	worse prognosis	2.8 (1-7.7)	0.045	chr7	27170039	27170040	HOXA3	0.725833	0.621324	0.363636	0.670348	0	1
1530	0.93	worse prognosis	2.5 (1.1-5.9)	0.031	chr7	27170040	27170041	HOXA3	0.675106	0.584783	0.403636	0.626783	0	1
1531	1.2	worse prognosis	3.5 (1.1-11)	0.028	chr7	27170058	27170059	HOXA3	0.802609	0.694265	0.507273	0.744513	0	1
1532	1.3	worse prognosis	3.7 (1.3-10)	0.015	chr7	27170059	27170060	HOXA3	0.768667	0.657164	0.605	0.708288	0	1
1533	1.1	worse prognosis	2.9 (1-8.3)	0.047	chr7	27170065	27170066	HOXA3	0.774565	0.678841	0.432727	0.723421	0	1
1534	1.2	worse prognosis	3.2 (1.3-8.2)	0.015	chr7	27170066	27170067	HOXA3	0.752667	0.626364	0.55	0.683727	0	1
1535	0.99	worse prognosis	2.7 (1.1-6.5)	0.028	chr7	27170068	27170069	HOXA3	0.686279	0.581061	0.382727	0.628333	0	1
1536	1.1	worse prognosis	2.9 (1-8.2)	0.048	chr7	27170077	27170078	HOXA3	0.772222	0.675735	0.429091	0.720536	0	1
1537	1	worse prognosis	2.8 (1.1-7.1)	0.03	chr7	27170078	27170079	HOXA3	0.753182	0.644776	0.525455	0.694	0	1
1538	1.1	worse prognosis	2.9 (1-7.9)	0.04	chr7	27170089	27170090	HOXA3	0.739348	0.644697	0.447273	0.68973	0	1
1539	1.2	worse prognosis	3.4 (1.2-9.5)	0.021	chr7	27170129	27170130	HOXA3	0.765957	0.676508	0.433	0.721284	0	1
1540	1	worse prognosis	2.8 (1.1-7.4)	0.035	chr7	27170131	27170132	HOXA3	0.741778	0.656719	0.335	0.698241	0	1
1541	1.2	worse prognosis	3.4 (1.2-9.7)	0.022	chr7	27170158	27170159	HOXA3	0.776383	0.670154	0.361	0.721171	0	1
1542	1	worse prognosis	2.9 (1.1-7.6)	0.036	chr7	27170192	27170193	HOXA3	0.742128	0.636061	0.342727	0.68625	0	1
1543	0.94	worse prognosis	2.6 (1-6.3)	0.043	chr7	27170213	27170214	HOXA3	0.716875	0.601538	0.393636	0.656339	0	1
1544	1.2	worse prognosis	3.3 (1.2-9)	0.019	chr7	27170233	27170234	HOXA3	0.721633	0.604412	0.401818	0.659138	0	1
1545	1.2	worse prognosis	3.5 (1.2-10)	0.022	chr7	27170242	27170243	HOXA3	0.750208	0.663239	0.426364	0.704237	0	1
1546	1.3	worse prognosis	3.5 (1.3-9.8)	0.017	chr7	27170251	27170252	HOXA3	0.7496	0.653151	0.456	0.698033	0	1
1547	1.1	worse prognosis	3.1 (1.1-8.7)	0.031	chr7	27170254	27170255	HOXA3	0.7402	0.664521	0.395	0.700984	0	1
1548	1.5	worse prognosis	4.4 (1.5-13)	0.0063	chr7	27170260	27170261	HOXA3	0.7842	0.667808	0.438	0.720984	0	1
1549	1.3	worse prognosis	3.7 (1.3-11)	0.014	chr7	27170263	27170264	HOXA3	0.776078	0.675753	0.458	0.722846	0	1
1550	1.6	worse prognosis	5 (1.7-15)	0.0039	chr7	27170267	27170268	HOXA3	0.773529	0.654247	0.463	0.709024	0	1
1551	1.2	worse prognosis	3.4 (1.3-9.4)	0.017	chr7	27170272	27170273	HOXA3	0.771373	0.670811	0.461	0.717581	0	1
1552	1.6	worse prognosis	4.7 (1.6-14)	0.0062	chr7	27170282	27170283	HOXA3	0.785294	0.680946	0.509	0.729355	0	1
1553	1.7	worse prognosis	5.6 (1.8-18)	0.0034	chr7	27170284	27170285	HOXA3	0.783725	0.67	0.49	0.722177	0	1
1554	1.4	worse prognosis	4.3 (1.4-13)	0.0093	chr7	27170293	27170294	HOXA3	0.745294	0.663784	0.316364	0.702661	0	1
1555	1.1	worse prognosis	2.9 (1.2-7.2)	0.022	chr7	27170314	27170315	HOXA3	0.681132	0.590811	0.323	0.633492	0	1
1556	1.2	worse prognosis	3.4 (1.2-9.4)	0.021	chr7	27170339	27170340	HOXA3	0.717736	0.635921	0.473636	0.674766	0	0.99
1557	1.2	worse prognosis	3.3 (1.1-9.7)	0.027	chr7	27170387	27170388	HOXA3	0.783585	0.712632	0.52	0.747578	0	1
1558	1.3	worse prognosis	3.5 (1.4-9.2)	0.01	chr7	27170436	27170437	HOXA3	0.725769	0.625278	0.364545	0.672846	0	1
1559	1.2	worse prognosis	3.2 (1.3-8.1)	0.012	chr7	27170460	27170461	HOXA3	0.712885	0.600746	0.414	0.655254	0	1
1560	0.98	worse prognosis	2.7 (1.1-6.4)	0.027	chr7	27170477	27170478	HOXA3	0.679583	0.564516	0.313333	0.620367	0	1
1561	1.1	worse prognosis	2.9 (1.1-7.5)	0.031	chr7	27170515	27170516	HOXA3	0.672051	0.581	0.42	0.623163	0	1
1562	1.1	worse prognosis	2.9 (1.2-7.3)	0.02	chr7	27170528	27170529	HOXA3	0.657105	0.542419	0.318889	0.591919	0	1
1563	1.2	worse prognosis	3.4 (1.3-9)	0.013	chr7	27170533	27170534	HOXA3	0.668421	0.557903	0.332222	0.60596	0	1
1564	0.91	worse prognosis	2.5 (1-6.1)	0.045	chr7	27170806	27170807	HOXA3	0.697308	0.634474	0.335455	0.665197	0	1
1565	0.86	worse prognosis	2.4 (1-5.5)	0.047	chr7	27170809	27170810	HOXA3	0.700385	0.625811	0.413636	0.66184	0	1
1566	1	worse prognosis	2.8 (1.1-7)	0.024	chr7	27170810	27170811	HOXA3	0.704231	0.632105	0.347273	0.666614	0	1
1567	0.89	worse prognosis	2.4 (1.1-5.4)	0.028	chr7	27170828	27170829	HOXA3	0.637925	0.554079	0.304545	0.593125	0	1
1568	1	worse prognosis	2.7 (1.1-6.8)	0.035	chr7	27170833	27170834	HOXA3	0.72	0.642368	0.430909	0.679531	0	1
1569	0.98	worse prognosis	2.7 (1.1-6.8)	0.038	chr7	27170994	27170995	HOXA3	0.719057	0.632632	0.394	0.673359	0	1
1570	4.1	worse prognosis	62 (1.5-2500)	0.029	chr7	27171183	27171184	HOXA3	0.925192	0.904079	0.886364	0.919843	0.3	1
1571	2.3	worse prognosis	10 (1.1-100)	0.044	chr7	27171203	27171204	HOXA3	0.926471	0.862133	0.927273	0.89528	0.18	1
1572	1.9	worse prognosis	7 (1.5-33)	0.015	chr7	27172739	27172740	HOXA3	0.834528	0.774342	0.853636	0.805312	0	1
1573	2.9	worse prognosis	18 (1.4-240)	0.027	chr7	27173029	27173030	HOXA3	0.86434	0.838133	0.842727	0.855669	0.28	1
1574	8.9	worse prognosis	7700 (8.6-6900000)	0.0098	chr7	27173112	27173113	HOXA3	0.943774	0.945789	0.964545	0.952344	0.77	1
1575	2.6	worse prognosis	13 (1.6-110)	0.017	chr7	27173154	27173155	HOXA3	0.837736	0.815333	0.832727	0.831102	0.2	1
1576	2.9	worse prognosis	18 (1.9-180)	0.011	chr7	27173155	27173156	HOXA3	0.841132	0.818947	0.882727	0.834531	0.44	1
1577	4.5	worse prognosis	92 (3.4-2500)	0.0074	chr7	27173247	27173248	HOXA3	0.903962	0.868816	0.916364	0.890156	0.18	1
1578	5.7	worse prognosis	300 (1.1-83000)	0.046	chr7	27173519	27173520	HOXA3	0.94	0.938684	0.954545	0.946562	0.68	1
1579	5.6	worse prognosis	280 (2.3-34000)	0.021	chr7	27173540	27173541	HOXA3	0.928679	0.9204	0.944545	0.931102	0.49	1
1580	6.9	worse prognosis	970 (2.9-330000)	0.021	chr7	27173541	27173542	HOXA3	0.936038	0.929737	0.959091	0.939609	0.65	1
1581	-5.7	better prognosis	0.0032 (1.3e-05-0.79)	0.041	chr7	27175139	27175140	HOXA3	0.0237736	0.0449333	0.0381818	0.0364567	0	0.39
1582	-1.6	better prognosis	0.19 (0.046-0.81)	0.025	chr7	27175285	27175286	HOXA3	0.184151	0.252105	0.248182	0.225938	0	0.87
1583	2.5	worse prognosis	12 (2.1-71)	0.0054	chr7	27178611	27178612	HOXA3	0.856226	0.804079	0.75	0.831953	0.33	1
1584	3.6	worse prognosis	35 (1.8-680)	0.019	chr7	27178666	27178667	HOXA3	0.913846	0.889067	0.961111	0.906349	0.52	1
1585	2	worse prognosis	7.5 (1.2-48)	0.033	chr7	27178829	27178830	HOXA3	0.879245	0.843333	0.917	0.864961	0.27	1
1586	2.5	worse prognosis	12 (1-140)	0.049	chr7	27178878	27178879	HOXA3	0.918113	0.893067	0.956	0.910551	0.21	1
1587	1.9	worse prognosis	7 (1-48)	0.047	chr7	27178881	27178882	HOXA3	0.874717	0.856933	0.886	0.871102	0.35	1
1588	4.6	worse prognosis	95 (1.2-7700)	0.042	chr7	27179067	27179068	HOXA3	0.950577	0.939333	0.951818	0.951429	0.5	1
1589	4.2	worse prognosis	67 (1.7-2700)	0.026	chr7	27179206	27179207	HOXA3	0.940192	0.919067	0.960909	0.935079	0.27	1
1590	2.8	worse prognosis	17 (1.1-250)	0.042	chr7	27179266	27179267	HOXA3	0.931633	0.906667	0.915556	0.924872	0.32	1
1591	3.3	worse prognosis	28 (1.6-470)	0.021	chr7	27179268	27179269	HOXA3	0.9486	0.893478	0.94375	0.924407	0.35	1
1592	2.7	worse prognosis	15 (1.3-160)	0.028	chr7	27179296	27179297	HOXA3	0.918462	0.884429	0.943333	0.906364	0.3	1
1593	4.7	worse prognosis	110 (1.6-7200)	0.03	chr7	27179310	27179311	HOXA3	0.95451	0.927857	0.959	0.946917	0.33	1
1594	2.1	worse prognosis	8.4 (1.3-53)	0.025	chr7	27179591	27179592	HOXA3	0.83902	0.785946	0.865455	0.814113	0.13	1
1595	1.9	worse prognosis	6.9 (1.2-42)	0.034	chr7	27179914	27179915	HOXA3	0.862075	0.819868	0.938182	0.84375	0.19	1
1596	1.9	worse prognosis	6.9 (1.1-45)	0.043	chr7	27179915	27179916	HOXA3	0.832453	0.814342	0.911818	0.828203	0.15	1
1597	2.4	worse prognosis	11 (1.6-77)	0.016	chr7	27179919	27179920	HOXA3	0.877925	0.808816	0.906364	0.84375	0.12	1
1598	4.1	worse prognosis	60 (1.7-2200)	0.025	chr7	27179966	27179967	HOXA3	0.938679	0.908026	0.972727	0.927813	0.37	1
1599	3.3	worse prognosis	27 (1.4-510)	0.027	chr7	27180020	27180021	HOXA3	0.903585	0.889474	0.916364	0.902266	0.36	1
1600	3.5	worse prognosis	32 (1.1-940)	0.046	chr7	27180021	27180022	HOXA3	0.910943	0.896711	0.912727	0.909609	0.37	1
1601	1.5	worse prognosis	4.6 (1.1-19)	0.038	chr7	27180146	27180147	HOXA3	0.808302	0.755067	0.856364	0.783228	0.07	1
1602	2	worse prognosis	7.2 (1.1-45)	0.035	chr7	27180216	27180217	HOXA3	0.850625	0.837917	0.913636	0.850084	0.29	1
1603	4.8	worse prognosis	120 (4.2-3700)	0.0053	chr7	27180355	27180356	HOXA3	0.893774	0.859867	0.929091	0.880787	0.37	1
1604	3.9	worse prognosis	51 (1.2-2200)	0.041	chr7	27180948	27180949	HOXA3	0.919434	0.913421	0.948182	0.923047	0.29	1
1605	-1.2	better prognosis	0.31 (0.13-0.76)	0.011	chr7	27182638	27182639	HOXA3	0.625581	0.765	0.676364	0.717455	0	1
1606	-0.84	better prognosis	0.43 (0.19-0.97)	0.041	chr7	27182721	27182722	HOXA3	0.664118	0.776757	0.821818	0.736694	0	1
1607	-0.89	better prognosis	0.41 (0.17-1)	0.049	chr7	27182932	27182933	HOXA3	0.712075	0.806533	0.765	0.773465	0	1
1608	-0.79	better prognosis	0.45 (0.21-0.99)	0.049	chr7	27182991	27182992	HOXA3	0.660392	0.764795	0.689091	0.727724	0	1
1609	-0.91	better prognosis	0.4 (0.17-0.95)	0.038	chr7	27183488	27183489	HOXA3	0.653585	0.7676	0.727273	0.726063	0	1
1610	-0.86	better prognosis	0.42 (0.18-1)	0.049	chr7	27183492	27183493	HOXA3	0.667736	0.768933	0.721818	0.732756	0	1
1611	-0.86	better prognosis	0.42 (0.18-0.99)	0.047	chr7	27183494	27183495	HOXA3	0.658302	0.769067	0.706364	0.728898	0	1
1612	-0.9	better prognosis	0.41 (0.17-0.94)	0.036	chr7	27183503	27183504	HOXA3	0.663774	0.779868	0.696364	0.737891	0	1
1613	-0.98	better prognosis	0.37 (0.16-0.85)	0.019	chr7	27183524	27183525	HOXA3	0.656792	0.772895	0.686364	0.730859	0	1
1614	-1	better prognosis	0.37 (0.15-0.91)	0.031	chr7	27186928	27186929	HOXA3	0.572292	0.667206	0.73	0.633391	0	1
1615	-0.94	better prognosis	0.39 (0.16-0.98)	0.045	chr7	27186930	27186931	HOXA3	0.539167	0.626912	0.737778	0.595739	0	1
1616	-0.93	better prognosis	0.39 (0.16-0.95)	0.039	chr7	27186944	27186945	HOXA3	0.598776	0.706761	0.806	0.668235	0	1
1617	1	worse prognosis	2.7 (1-7.4)	0.048	chr7	27187527	27187528	HOXA3	0.125283	0.0850667	0.02	0.10252	0	1
1618	1.1	worse prognosis	3 (1.1-7.9)	0.027	chr7	27187553	27187554	HOXA3	0.127358	0.0830263	0.00909091	0.102031	0	1
1619	-1.4	better prognosis	0.25 (0.066-0.93)	0.039	chr7	27188770	27188771	HOXA3	0.129808	0.220133	0.259091	0.184603	0	1
1620	-1.9	better prognosis	0.16 (0.027-0.91)	0.039	chr7	27188996	27188997	HOXA3	0.0973585	0.164868	0.183636	0.138203	0	0.78
1621	-1.3	better prognosis	0.27 (0.083-0.89)	0.031	chr7	27189234	27189235	HOXA3	0.153962	0.252763	0.278182	0.213828	0	0.93
1622	-1.4	better prognosis	0.25 (0.074-0.85)	0.027	chr7	27189487	27189488	HOXA3	0.166792	0.274868	0.310909	0.232266	0	0.94
1623	-1.8	better prognosis	0.17 (0.052-0.57)	0.0042	chr7	27189816	27189817	HOXA3	0.152857	0.331385	0.371	0.263774	0	0.97
1624	-1.3	better prognosis	0.27 (0.1-0.71)	0.0082	chr7	27189817	27189818	HOXA3	0.199811	0.347733	0.400909	0.28874	0	0.98
1625	-1.8	better prognosis	0.16 (0.044-0.61)	0.0067	chr7	27189860	27189861	HOXA3	0.15283	0.256579	0.304545	0.215625	0	0.92
1626	-2.4	better prognosis	0.092 (0.01-0.82)	0.032	chr7	27189910	27189911	HOXA3	0.0797959	0.12875	0.202727	0.109833	0	0.68
1627	-2.8	better prognosis	0.064 (0.0078-0.52)	0.01	chr7	27189911	27189912	HOXA3	0.0733962	0.142133	0.126364	0.114567	0	0.73
1628	-2.9	better prognosis	0.057 (0.0076-0.43)	0.0056	chr7	27189919	27189920	HOXA3	0.069	0.159178	0.165455	0.123525	0	0.62
1629	-3	better prognosis	0.051 (0.0064-0.41)	0.005	chr7	27189920	27189921	HOXA3	0.0826415	0.148667	0.153636	0.122283	0	0.65
1630	-1.5	better prognosis	0.22 (0.056-0.89)	0.034	chr7	27189956	27189957	HOXA3	0.107255	0.210548	0.13	0.169431	0	1
1631	-2.9	better prognosis	0.054 (0.0092-0.31)	0.0011	chr7	27189957	27189958	HOXA3	0.0939623	0.202133	0.213636	0.158583	0	0.89
1632	-1.6	better prognosis	0.21 (0.05-0.91)	0.036	chr7	27189960	27189961	HOXA3	0.133396	0.199467	0.194545	0.173465	0	0.97
1633	-3	better prognosis	0.048 (0.0027-0.87)	0.04	chr7	27190235	27190236	HOXA3	0.0333962	0.0815789	0.0445455	0.0622656	0	0.75
1634	5.5	worse prognosis	240 (4.2-13000)	0.008	chr7	27190426	27190427	HOXA3	0.0198039	0.0090411	0.0145455	0.0135772	0	0.42
1635	-6	better prognosis	0.0024 (6.5e-06-0.88)	0.045	chr7	27191639	27191640	HOXA3	0.0198077	0.0401333	0.0309091	0.0320635	0	0.38
1636	-25	better prognosis	1.8e-11 (6.3e-21-0.051)	0.026	chr7	27191718	27191719	HOXA3	0.00339623	0.0177632	0.0118182	0.0119531	0	0.26
1637	-17	better prognosis	2.7e-08 (3.9e-15-0.18)	0.03	chr7	27191722	27191723	HOXA3	0.0054717	0.0168421	0.0136364	0.0122656	0	0.33
1638	-8	better prognosis	0.00032 (1.5e-07-0.68)	0.039	chr7	27192048	27192049	HOXA3	0.0107692	0.0302703	0.0536364	0.0224	0	0.36
1639	-6	better prognosis	0.0024 (6.7e-06-0.84)	0.044	chr7	27192064	27192065	HOXA3	0.0153846	0.0393243	0.0372727	0.02968	0	0.54
1640	-5.6	better prognosis	0.0039 (2.3e-05-0.64)	0.033	chr7	27195685	27195686	HOXA7	0.0218868	0.0478667	0.032	0.0374016	0	0.41
1641	-3.5	better prognosis	0.029 (0.00089-0.98)	0.048	chr7	27196782	27196783	HOXA7	0.0416981	0.0623684	0.0190909	0.0542969	0	0.44
1642	-0.98	better prognosis	0.38 (0.15-0.97)	0.044	chr7	27199386	27199387	NA	0.226038	0.323553	0.407273	0.285703	0	0.96
1643	-1.8	better prognosis	0.16 (0.038-0.7)	0.014	chr7	27199603	27199604	NA	0.153774	0.229342	0.216364	0.199844	0	0.88
1644	-2	better prognosis	0.14 (0.031-0.65)	0.012	chr7	27199604	27199605	NA	0.1266	0.21	0.327273	0.177541	0	1
1645	-2	better prognosis	0.13 (0.018-0.94)	0.044	chr7	27199667	27199668	NA	0.0924528	0.137237	0.07	0.119766	0	0.77
1646	-2.3	better prognosis	0.1 (0.013-0.81)	0.031	chr7	27199743	27199744	NA	0.0767308	0.125526	0.193636	0.106535	0	0.68
1647	-2.8	better prognosis	0.058 (0.0064-0.53)	0.012	chr7	27199797	27199798	NA	0.0603774	0.132267	0.103	0.103307	0	0.66
1648	-2.3	better prognosis	0.096 (0.014-0.68)	0.019	chr7	27199798	27199799	NA	0.0703846	0.14	0.110909	0.112598	0	0.68
1649	-3.3	better prognosis	0.039 (0.0029-0.52)	0.014	chr7	27199804	27199805	NA	0.0469811	0.107867	0.048	0.0833071	0	0.61
1650	-2.1	better prognosis	0.12 (0.016-0.88)	0.037	chr7	27199818	27199819	NA	0.0692157	0.129737	0.0772727	0.10627	0	0.7
1651	-2.2	better prognosis	0.11 (0.013-0.91)	0.041	chr7	27199835	27199836	NA	0.0530769	0.109067	0.0545455	0.0868254	0	0.55
1652	-2.7	better prognosis	0.07 (0.0055-0.9)	0.041	chr7	27199839	27199840	NA	0.0469811	0.0845946	0.0372727	0.0694444	0	0.64
1653	6.2	worse prognosis	500 (7.8-33000)	0.0034	chr7	27200839	27200840	NA	0.0150943	0.00283784	0.00363636	0.00801587	0	0.46
1654	8.9	worse prognosis	7400 (9-6100000)	0.0093	chr7	27200888	27200889	NA	0.0126415	0.00394737	0.00272727	0.00757812	0	0.22
1655	-1.9	better prognosis	0.15 (0.033-0.69)	0.015	chr7	27203678	27203679	HOXA9	0.119808	0.204722	0.320909	0.170488	0	0.9
1656	-2.2	better prognosis	0.12 (0.019-0.7)	0.019	chr7	27203780	27203781	HOXA9	0.0898077	0.159315	0.198	0.131452	0	0.78
1657	-2.2	better prognosis	0.11 (0.013-0.98)	0.048	chr7	27203851	27203852	HOXA9	0.0816981	0.131579	0.143636	0.111953	0	0.62
1658	-6.8	better prognosis	0.0011 (2.7e-06-0.48)	0.028	chr7	27204454	27204455	HOXA9	0.0181132	0.044	0.0581818	0.0335433	0	0.25
1659	-4.6	better prognosis	0.0098 (9.9e-05-0.96)	0.048	chr7	27204468	27204469	HOXA9	0.0330189	0.0533333	0.072	0.0452756	0	0.39
1660	-3.8	better prognosis	0.022 (0.00056-0.87)	0.042	chr7	27204765	27204766	HOXA9	0.0190196	0.0615278	0.0533333	0.0442623	0	0.56
1661	-4.3	better prognosis	0.013 (2e-04-0.89)	0.044	chr7	27205044	27205045	HOXA9	0.0194231	0.0507895	0.0345455	0.0383465	0	0.51
1662	-4.1	better prognosis	0.017 (3e-04-0.91)	0.045	chr7	27205218	27205219	HOXA9	0.0257692	0.0551316	0.0427273	0.0435433	0	0.55
1663	-3.5	better prognosis	0.032 (0.0015-0.65)	0.026	chr7	27205251	27205252	HOXA9	0.0273585	0.0853333	0.0190909	0.061811	0	0.77
1664	-2.5	better prognosis	0.081 (0.0093-0.7)	0.023	chr7	27205262	27205263	HOXA9	0.0464151	0.121579	0.05	0.0914062	0	0.92
1665	-4.2	better prognosis	0.015 (0.00062-0.35)	0.0089	chr7	27205263	27205264	HOXA9	0.0384906	0.1008	0.0363636	0.0755906	0	0.91
1666	-4.2	better prognosis	0.014 (0.00038-0.54)	0.022	chr7	27205521	27205522	HOXA9	0.0318868	0.0734211	0.0563636	0.0567969	0	0.7
1667	-2.7	better prognosis	0.069 (0.0052-0.92)	0.043	chr7	27205522	27205523	HOXA9	0.0507547	0.0942105	0.0754545	0.0769531	0	0.52
1668	-2.8	better prognosis	0.063 (0.0069-0.58)	0.015	chr7	27206034	27206035	HOXA9	0.0532075	0.126575	0.131818	0.09648	0	0.66
1669	-1.5	better prognosis	0.22 (0.058-0.87)	0.031	chr7	27207101	27207102	HOXA9	0.133585	0.247105	0.437273	0.202031	0	0.85
1670	-3.1	better prognosis	0.047 (0.0042-0.53)	0.014	chr7	27207801	27207802	HOXA9	0.0571698	0.115263	0.09	0.0921094	0	0.55
1671	-2.4	better prognosis	0.088 (0.011-0.72)	0.023	chr7	27207996	27207997	HOXA9	0.0760377	0.138553	0.129091	0.11375	0	0.62
1672	-2.9	better prognosis	0.058 (0.0059-0.56)	0.014	chr7	27208055	27208056	HOXA9	0.0511538	0.128684	0.0945455	0.0979528	0	0.69
1673	-1.9	better prognosis	0.15 (0.026-0.89)	0.037	chr7	27208577	27208578	HOXA9	0.123208	0.200658	0.229091	0.170156	0	0.71
1674	-1.4	better prognosis	0.25 (0.072-0.85)	0.026	chr7	27208590	27208591	HOXA9	0.176604	0.293026	0.34	0.247109	0	0.86
1675	-1.5	better prognosis	0.21 (0.055-0.84)	0.027	chr7	27208594	27208595	HOXA9	0.149434	0.256579	0.280909	0.214219	0	0.9
1676	-1.7	better prognosis	0.18 (0.037-0.87)	0.033	chr7	27208595	27208596	HOXA9	0.132432	0.241475	0.37875	0.202371	0	0.85
1677	-1.2	better prognosis	0.3 (0.1-0.87)	0.026	chr7	27208794	27208795	HOXA9	0.151042	0.316	0.45	0.251026	0	0.94
1678	-1.5	better prognosis	0.23 (0.076-0.67)	0.0076	chr7	27208826	27208827	HOXA9	0.175	0.299467	0.462727	0.250476	0	0.88
1679	-1.3	better prognosis	0.28 (0.091-0.83)	0.023	chr7	27208827	27208828	HOXA9	0.151489	0.294507	0.461	0.239573	0	0.94
1680	-1.3	better prognosis	0.27 (0.076-0.94)	0.04	chr7	27208831	27208832	HOXA9	0.11617	0.251667	0.413	0.199831	0	0.92
1681	-2	better prognosis	0.13 (0.017-0.97)	0.046	chr7	27209022	27209023	HOXA9	0.0715094	0.139737	0.171818	0.112578	0	0.72
1682	2.3	worse prognosis	9.7 (1.4-67)	0.021	chr7	27209046	27209047	HOXA9	0.0460377	0.0258333	0.035	0.0346774	0	0.79
1683	-5.3	better prognosis	0.0048 (7.8e-05-0.29)	0.011	chr7	27212500	27212501	HOXA9	0.0230189	0.0671622	0.104545	0.049127	0	0.47
1684	4	worse prognosis	54 (1.9-1500)	0.02	chr7	27213015	27213016	HOXA9	0.0303774	0.00932432	0.0118182	0.018254	0	0.35
1685	2.4	worse prognosis	11 (1-120)	0.048	chr7	27213050	27213051	HOXA9	0.0254902	0.0128767	0.001	0.0182114	0	0.51
1686	3.7	worse prognosis	39 (1.2-1300)	0.04	chr7	27213524	27213525	HOXA9	0.0213208	0.00621622	0.029	0.012619	0	0.47
1687	1.1	worse prognosis	3 (1-9)	0.049	chr7	27214478	27214479	HOXA9	0.334615	0.307067	0.343636	0.320873	0	1
1688	-1.4	better prognosis	0.25 (0.079-0.78)	0.017	chr7	27219933	27219934	NA	0.772157	0.858028	0.907	0.828926	0.09	1
1689	2.8	worse prognosis	16 (2.2-110)	0.0059	chr7	27223416	27223417	HOXA11	0.0732692	0.0395946	0.0327273	0.05392	0	0.6
1690	2.4	worse prognosis	11 (1.3-94)	0.028	chr7	27223417	27223418	HOXA11	0.07375	0.0358571	0.02625	0.0517094	0	0.47
1691	5	worse prognosis	150 (5.7-3900)	0.0026	chr7	27224130	27224131	HOXA11	0.0348077	0.00878378	0.0263636	0.01968	0	0.38
1692	4	worse prognosis	57 (2.6-1300)	0.011	chr7	27224301	27224302	HOXA11	0.0278846	0.0064	0.00363636	0.0153175	0	0.41
1693	2	worse prognosis	7.4 (1.3-42)	0.023	chr7	27224469	27224470	HOXA11	0.0677358	0.0438158	0.03	0.0540625	0	0.64
1694	1.7	worse prognosis	5.5 (1.1-27)	0.038	chr7	27227341	27227342	HOXA11-AS	0.0971698	0.0586667	0.0872727	0.0751968	0	0.82
1695	2.4	worse prognosis	11 (1.3-92)	0.029	chr7	27227473	27227474	HOXA11-AS	0.08	0.0552632	0.0481818	0.0659375	0	0.52
1696	3.3	worse prognosis	27 (3.5-210)	0.0015	chr7	27227599	27227600	HOXA11-AS	0.0694231	0.0435526	0.013	0.0544882	0	0.49
1697	2.8	worse prognosis	16 (1.8-150)	0.014	chr7	27227642	27227643	HOXA11-AS	0.0483019	0.0224324	0.02	0.0334921	0	0.73
1698	6	worse prognosis	380 (5.9-25000)	0.0052	chr7	27227694	27227695	HOXA11-AS	0.0236538	0.0110811	0.00909091	0.0164	0	0.36
1699	4	worse prognosis	53 (2-1400)	0.018	chr7	27227885	27227886	HOXA11-AS	0.0238776	0.0187143	0.0390909	0.0210169	0	0.44
1700	-2.4	better prognosis	0.091 (0.015-0.55)	0.0091	chr7	27227952	27227953	HOXA11-AS	0.113774	0.194605	0.0872727	0.162656	0	0.72
1701	2.4	worse prognosis	11 (1.2-97)	0.031	chr7	27228266	27228267	HOXA11-AS	0.034717	0.0121333	0.01	0.0216535	0	0.81
1702	2	worse prognosis	7.4 (1.1-48)	0.036	chr7	27228287	27228288	HOXA11-AS	0.0860377	0.0694667	0.0718182	0.0769291	0	0.88
1703	4.3	worse prognosis	73 (1.9-2800)	0.021	chr7	27228686	27228687	HOXA11-AS	0.0420755	0.0286842	0.0336364	0.0344531	0	0.34
1704	-4.9	better prognosis	0.0078 (7.5e-05-0.81)	0.041	chr7	27228758	27228759	HOXA11-AS	0.0271698	0.0502632	0.0909091	0.0410937	0	0.37
1705	-2	better prognosis	0.14 (0.026-0.74)	0.02	chr7	27229619	27229620	AC004080.2	0.126735	0.187429	0.281818	0.163814	0	0.81
1706	-1.3	better prognosis	0.27 (0.081-0.86)	0.028	chr7	27230713	27230714	AC004080.2	0.69566	0.754737	0.735455	0.736172	0.13	1
1707	-1.3	better prognosis	0.28 (0.082-0.96)	0.043	chr7	27230714	27230715	AC004080.2	0.675849	0.718133	0.712727	0.706142	0.13	1
1708	4.1	worse prognosis	59 (2.2-1600)	0.016	chr7	27232692	27232693	AC004080.2	0.0245283	0.0105333	0.00545454	0.0164567	0	0.38
1709	2.7	worse prognosis	15 (1.5-160)	0.023	chr7	27238640	27238641	HOXA13	0.0414894	0.0202817	0.0545455	0.0289744	0	0.65
1710	-3.7	better prognosis	0.024 (0.00062-0.93)	0.046	chr7	27238838	27238839	HOXA13	0.0277358	0.0794737	0.0772727	0.0586719	0	0.72
1711	-2.2	better prognosis	0.11 (0.017-0.75)	0.024	chr7	27239012	27239013	HOXA13	0.0703846	0.145132	0.107273	0.115669	0	0.82
1712	3.9	worse prognosis	50 (1.9-1400)	0.02	chr7	27239196	27239197	HOXA13	0.0358824	0.0113514	0.0336364	0.0215323	0	0.5
1713	2.9	worse prognosis	19 (1.1-330)	0.044	chr7	27239199	27239200	HOXA13	0.0396078	0.0201389	0.0188889	0.0284426	0	0.41
1714	5.4	worse prognosis	220 (4.3-11000)	0.0072	chr7	27239272	27239273	HOXA13	0.0295745	0.00916667	0.012	0.0173729	0	0.33
1715	5.2	worse prognosis	180 (1.5-21000)	0.034	chr7	27239355	27239356	HOXA13	0.0232	0.00493333	0.009	0.0123387	0	0.27
1716	2.2	worse prognosis	9.2 (1.4-61)	0.022	chr7	27239403	27239404	HOXA13	0.0341176	0.005	0.005	0.0170161	0	0.92
1717	4.2	worse prognosis	66 (2.1-2100)	0.018	chr7	27239434	27239435	HOXA13	0.0254	0.015	0.024	0.0194215	0	0.42
1718	3.2	worse prognosis	24 (1.4-430)	0.03	chr7	27239609	27239610	HOXA13	0.0253846	0.00452055	0.0127273	0.0133065	0	0.55
1719	4.7	worse prognosis	110 (2.7-4600)	0.013	chr7	27239706	27239707	HOXA13	0.0313208	0.0161333	0.00909091	0.0225984	0	0.42
1720	4.3	worse prognosis	75 (3.6-1500)	0.0052	chr7	27239728	27239729	HOTTIP	0.0386792	0.0128378	0.0145455	0.0238095	0	0.38
1721	2.6	worse prognosis	14 (1.3-150)	0.03	chr7	27239766	27239767	HOTTIP	0.0555769	0.0345946	0.015	0.0436	0	0.43
1722	6.9	worse prognosis	970 (8.2-110000)	0.0047	chr7	27239811	27239812	HOTTIP	0.0276923	0.0140278	0.005	0.0199187	0	0.3
1723	4	worse prognosis	56 (2.6-1200)	0.01	chr7	27239911	27239912	HOTTIP	0.0203922	0.00757143	0.001	0.0130833	0	0.6
1724	-2.8	better prognosis	0.062 (0.0093-0.41)	0.0039	chr7	27240588	27240589	HOTTIP	0.138491	0.193289	0.115455	0.172109	0	0.77
1725	-1.9	better prognosis	0.15 (0.051-0.43)	0.00041	chr7	27240618	27240619	HOTTIP	0.379216	0.518533	0.291	0.46584	0	1
1726	-2.1	better prognosis	0.13 (0.041-0.38)	0.00026	chr7	27240619	27240620	HOTTIP	0.371698	0.467237	0.254545	0.431328	0	0.98
1727	-1.3	better prognosis	0.26 (0.089-0.77)	0.015	chr7	27240622	27240623	HOTTIP	0.373137	0.428	0.254545	0.40904	0	0.96
1728	-1.3	better prognosis	0.29 (0.092-0.89)	0.031	chr7	27240623	27240624	HOTTIP	0.373774	0.404737	0.232727	0.395078	0	0.97
1729	2.1	worse prognosis	7.8 (1.3-47)	0.026	chr7	27240804	27240805	HOTTIP	0.0924528	0.0553333	0.0563636	0.0712598	0	0.67
1730	2.4	worse prognosis	11 (1.2-100)	0.031	chr7	27241603	27241604	HOTTIP	0.0622642	0.0291892	0.033	0.0433333	0	0.59
1731	-1.5	better prognosis	0.21 (0.056-0.81)	0.024	chr7	27241706	27241707	HOTTIP	0.660189	0.753067	0.558182	0.720236	0.26	1
1732	-2.5	better prognosis	0.083 (0.019-0.36)	0.00087	chr7	27241728	27241729	HOTTIP	0.19283	0.282533	0.162727	0.247323	0	0.87
1733	-1.9	better prognosis	0.15 (0.036-0.59)	0.007	chr7	27241729	27241730	HOTTIP	0.198679	0.289868	0.165455	0.254375	0	0.9
1734	1.6	worse prognosis	4.9 (1.4-18)	0.016	chr7	27241987	27241988	HOTTIP	0.1836	0.146027	0.0809091	0.162623	0	0.89
1735	1.6	worse prognosis	4.9 (1.3-19)	0.02	chr7	27242238	27242239	HOTTIP	0.159057	0.113816	0.0609091	0.133437	0	0.81
1736	2.2	worse prognosis	8.6 (2.9-26)	0.00013	chr7	27244051	27244052	HOTTIP	0.176604	0.104868	0.0463636	0.135391	0	0.95
1737	2.1	worse prognosis	8.5 (3.1-24)	3.9e-05	chr7	27244052	27244053	HOTTIP	0.199808	0.0982895	0.0790909	0.14063	0	0.95
1738	-1.7	better prognosis	0.19 (0.042-0.81)	0.026	chr7	27244870	27244871	HOTTIP	0.126078	0.221781	0.124545	0.183902	0	0.97
1739	1.7	worse prognosis	5.4 (1.2-25)	0.031	chr7	27245131	27245132	HOTTIP	0.0973585	0.0863158	0.0509091	0.0915625	0	0.82
1740	1.7	worse prognosis	5.7 (1.2-27)	0.026	chr7	27245187	27245188	HOTTIP	0.0837736	0.0462667	0.0190909	0.0622835	0	1
1741	1.6	worse prognosis	5.1 (1.6-16)	0.006	chr7	27245243	27245244	HOTTIP	0.150943	0.0878667	0.0827273	0.114882	0	0.83
1742	1.5	worse prognosis	4.6 (1.3-16)	0.02	chr7	27245244	27245245	HOTTIP	0.137736	0.0822667	0.0518182	0.106063	0	0.85
1743	1.6	worse prognosis	5.1 (1.2-22)	0.029	chr7	27245296	27245297	HOTTIP	0.105849	0.0706579	0.0518182	0.0857813	0	0.82
1744	1.1	worse prognosis	3.1 (1.2-8)	0.021	chr7	27245404	27245405	HOTTIP	0.283774	0.215921	0.134545	0.245703	0	0.91
1745	0.95	worse prognosis	2.6 (1.1-6.3)	0.034	chr7	27245405	27245406	HOTTIP	0.283962	0.238158	0.108182	0.258984	0	1
1746	1.4	worse prognosis	4.1 (1.2-14)	0.022	chr7	27245651	27245652	HOTTIP	0.182308	0.111974	0.0963636	0.141654	0	0.88
1747	1.3	worse prognosis	3.6 (1-13)	0.042	chr7	27246900	27246901	NA	0.145849	0.117105	0.162727	0.129922	0	0.76
1748	-1.1	better prognosis	0.35 (0.12-0.98)	0.045	chr7	27247419	27247420	NA	0.348491	0.444133	0.189091	0.407717	0.02	0.99
1749	-1.9	better prognosis	0.14 (0.023-0.88)	0.036	chr7	27249244	27249245	NA	0.86	0.895493	0.92125	0.888889	0.3	1
1750	-1.3	better prognosis	0.28 (0.078-0.99)	0.048	chr7	27250350	27250351	NA	0.212157	0.278553	0.0954545	0.253889	0	0.87
1751	-1.5	better prognosis	0.22 (0.051-0.94)	0.042	chr7	27250352	27250353	NA	0.163922	0.227632	0.131818	0.203651	0	0.84
1752	-1.2	better prognosis	0.29 (0.093-0.92)	0.036	chr7	27250356	27250357	NA	0.338679	0.420263	0.299091	0.389766	0	0.96
1753	-2	better prognosis	0.14 (0.042-0.44)	0.00079	chr7	27252488	27252489	NA	0.237059	0.3496	0.280909	0.30648	0	0.91
1754	-1.6	better prognosis	0.2 (0.071-0.58)	0.003	chr7	27252489	27252490	NA	0.260189	0.372368	0.21	0.328828	0	0.91
1755	-4.1	better prognosis	0.016 (0.00084-0.3)	0.0058	chr7	27252682	27252683	NA	0.0660377	0.110395	0.0527273	0.0928906	0	0.63
1756	-3	better prognosis	0.048 (0.0057-0.41)	0.0054	chr7	27252690	27252691	NA	0.099	0.14973	0.043	0.130325	0	0.65
1757	-1.7	better prognosis	0.18 (0.031-0.99)	0.049	chr7	27252704	27252705	NA	0.111132	0.160395	0.0681818	0.14125	0	0.78
1758	-2.2	better prognosis	0.11 (0.015-0.77)	0.027	chr7	27252725	27252726	NA	0.0916981	0.140789	0.0572727	0.121563	0	0.7
1759	-1.4	better prognosis	0.26 (0.081-0.82)	0.022	chr7	27252896	27252897	NA	0.240566	0.314324	0.158182	0.285794	0	1
1760	-3.1	better prognosis	0.047 (0.0028-0.78)	0.033	chr7	27252927	27252928	NA	0.0596226	0.0882192	0.0972727	0.0768	0	0.79
1761	-1.3	better prognosis	0.28 (0.098-0.83)	0.021	chr7	27253116	27253117	NA	0.199245	0.296849	0.086	0.25784	0	1
1762	-1.5	better prognosis	0.22 (0.081-0.59)	0.0026	chr7	27253463	27253464	NA	0.432308	0.579333	0.526364	0.523254	0	1
1763	-1	better prognosis	0.35 (0.13-0.95)	0.039	chr7	27253469	27253470	NA	0.429231	0.5872	0.503636	0.526667	0	1
1764	-1.2	better prognosis	0.3 (0.12-0.75)	0.0094	chr7	27253740	27253741	NA	0.579057	0.682895	0.497273	0.645234	0	1
1765	-1.1	better prognosis	0.32 (0.12-0.84)	0.021	chr7	27258803	27258804	NA	0.351887	0.415921	0.351818	0.392656	0	1
1766	-1.1	better prognosis	0.34 (0.12-0.97)	0.043	chr7	27259842	27259843	NA	0.398868	0.487237	0.574545	0.454453	0	0.98
1767	-1.1	better prognosis	0.34 (0.12-0.98)	0.046	chr7	27259843	27259844	NA	0.422157	0.497838	0.589	0.470726	0	0.98
1768	2.4	worse prognosis	11 (2-58)	0.0061	chr7	27260180	27260181	NA	0.0698039	0.0306579	0.0190909	0.046746	0	0.94
1769	2.4	worse prognosis	11 (1.2-95)	0.033	chr7	27260181	27260182	NA	0.0486275	0.019589	0.041	0.0317886	0	0.89
1770	2.3	worse prognosis	9.8 (1.8-52)	0.0074	chr7	27260375	27260376	NA	0.0676471	0.0342466	0.03	0.048374	0	0.7
1771	1.2	worse prognosis	3.2 (1.1-9.4)	0.038	chr7	27260417	27260418	NA	0.12717	0.0841892	0.0918182	0.102937	0	0.87
1772	-2.1	better prognosis	0.12 (0.015-0.93)	0.042	chr7	30028425	30028426	SCRN1	0.0913208	0.125	0.0527273	0.112031	0	0.92
1773	6	worse prognosis	410 (1.1-150000)	0.046	chr7	30030289	30030290	AC007285.1	0.962885	0.955139	0.997143	0.966179	0.33	1
1774	1.3	worse prognosis	3.6 (1.1-12)	0.033	chr7	106185961	106185962	AC004917.1	0.581961	0.527297	0.462727	0.554032	0	1
1775	3.9	worse prognosis	48 (1.1-2200)	0.046	chr7	106508204	106508205	PIK3CG	0.928868	0.933333	0.916	0.938819	0.44	1
1776	-3.7	better prognosis	0.024 (0.0011-0.55)	0.019	chr7	106508236	106508237	PIK3CG	0.929808	0.966389	0.951818	0.95878	0.53	1
1777	8.8	worse prognosis	6500 (3.5-1.2e+07)	0.022	chr7	106508252	106508253	PIK3CG	0.956731	0.9556	0.925455	0.963651	0.69	1
1778	7.6	worse prognosis	2000 (1.5-2600000)	0.038	chr7	106508564	106508565	PIK3CG	0.958462	0.96	0.973636	0.966984	0.73	1
1779	6.3	worse prognosis	550 (2.5-120000)	0.022	chr7	106508605	106508606	PIK3CG	0.944038	0.947467	0.947273	0.953571	0.71	1
1780	-2.7	better prognosis	0.069 (0.0079-0.6)	0.015	chr7	106508672	106508673	PIK3CG	0.915962	0.96411	0.965455	0.951694	0.33	1
1781	-5.9	better prognosis	0.0027 (1.3e-05-0.55)	0.029	chr7	106508682	106508683	PIK3CG	0.946538	0.978611	0.973636	0.973008	0.79	1
1782	-0.96	better prognosis	0.38 (0.15-0.99)	0.049	chr7	143582589	143582590	TCAF1	0.244651	0.382424	0.11375	0.331111	0	0.94
1783	2.4	worse prognosis	11 (1.2-93)	0.034	chr7	148579112	148579113	EZH2	0.805472	0.777333	0.710909	0.795197	0.31	1
1784	10	worse prognosis	31000 (25-3.9e+07)	0.0045	chr7	148580520	148580521	EZH2	0.00980392	0.0044	0.00636364	0.00664	0	0.3
1785	12	worse prognosis	110000 (270-4.8e+07)	0.00016	chr7	148580658	148580659	EZH2	0.0122449	0.00115942	0	0.00581197	0	0.38
1786	6.6	worse prognosis	740 (5.1-110000)	0.0093	chr7	148580921	148580922	EZH2	0.0168	0.00630137	0	0.0106557	0	0.41
1787	4.5	worse prognosis	87 (1.6-4800)	0.029	chr7	148581216	148581217	EZH2	0.0136957	0.00264706	0.004	0.00716814	0	0.55
1788	5.3	worse prognosis	190 (8.5-4300)	0.00094	chr7	148581245	148581246	EZH2	0.0235417	0.00279412	0.007	0.0114783	0	0.48
1789	6.4	worse prognosis	580 (2-170000)	0.028	chr7	148581323	148581324	EZH2	0.0163462	0.0112329	0.00545454	0.0134677	0	0.21
1790	14	worse prognosis	1100000 (1200-9.8e+08)	6.1e-05	chr7	148581518	148581519	NA	0.0121569	0.00152778	0.013	0.00598361	0	0.32
1791	5.1	worse prognosis	170 (1.3-21000)	0.038	chr7	148581573	148581574	NA	0.0172	0.0154167	0.0272727	0.016281	0	0.24
1792	5.3	worse prognosis	200 (1.5-27000)	0.033	chr7	148581578	148581579	NA	0.0138462	0.00202703	0.0109091	0.00696	0	0.36
1793	11	worse prognosis	43000 (180-1e+07)	0.00013	chr7	148581941	148581942	NA	0.014902	0.00162162	0.0172727	0.00709677	0	0.3
1794	7.6	worse prognosis	2000 (1.6-2400000)	0.036	chr7	148638103	148638104	NA	0.0123077	0.0056	0.00181818	0.0084127	0	0.42
1795	-1.9	better prognosis	0.16 (0.026-0.96)	0.045	chr7	148639730	148639731	NA	0.14717	0.196667	0.307273	0.177559	0	0.79
1796	-3.8	better prognosis	0.023 (0.0019-0.29)	0.0035	chr7	149700876	149700877	AC092681.2	0.876047	0.940645	0.951111	0.922981	0.41	1
1797	-2.8	better prognosis	0.062 (0.005-0.76)	0.03	chr7	150777211	150777212	FASTK	0.0726923	0.113649	0.160909	0.09752	0	0.59
1798	9.7	worse prognosis	16000 (45-5900000)	0.0013	chr7	150777353	150777354	FASTK	0.0137736	0.0048	0.0118182	0.00858268	0	0.42
1799	-49	better prognosis	6.1e-22 (5.9e-43-0.63)	0.048	chr7	150777480	150777481	FASTK	0.00150943	0.00893333	0.00545454	0.00590551	0	0.38
1800	7.2	worse prognosis	1400 (1.2-1600000)	0.044	chr7	150777531	150777532	FASTK	0.0109434	0.00472973	0.00181818	0.00738095	0	0.27
1801	6.9	worse prognosis	990 (2.9-340000)	0.021	chr7	150777574	150777575	FASTK	0.0098	0.00526316	0.00272727	0.00712	0	0.32
1802	4.7	worse prognosis	110 (2.7-4100)	0.012	chr7	150777645	150777646	FASTK	0.0168627	0.00479452	0.002	0.0098374	0	0.75
1803	4.6	worse prognosis	100 (1.5-7100)	0.032	chr7	150778055	150778056	NA	0.0123529	0.0109589	0.00636364	0.011626	0	0.31
1804	9.7	worse prognosis	16000 (4.8-5.3e+07)	0.019	chr7	150778101	150778102	NA	0.00960784	0.00666667	0.01	0.00792	0	0.21
1805	-2.4	better prognosis	0.089 (0.012-0.64)	0.016	chr7	150778415	150778416	TMUB1	0.894222	0.945556	0.94	0.933793	0.44	1
1806	-1.4	better prognosis	0.25 (0.086-0.75)	0.013	chr7	150778504	150778505	TMUB1	0.683478	0.774242	0.7775	0.743604	0	1
1807	-2.6	better prognosis	0.072 (0.0098-0.53)	0.0096	chr7	150778541	150778542	TMUB1	0.883333	0.941111	0.970909	0.925714	0.13	1
1808	-2.8	better prognosis	0.063 (0.0079-0.5)	0.0087	chr7	150778577	150778578	TMUB1	0.891667	0.969848	0.978889	0.948224	0.18	1
1809	-3.2	better prognosis	0.042 (0.0023-0.77)	0.032	chr7	150778581	150778582	TMUB1	0.933333	0.966849	0.978182	0.960813	0.23	1
1810	-2.4	better prognosis	0.092 (0.012-0.71)	0.022	chr7	150778582	150778583	TMUB1	0.914762	0.964776	0.975556	0.954259	0.22	1
1811	-4.5	better prognosis	0.011 (0.00086-0.15)	0.00072	chr7	150778583	150778584	TMUB1	0.929804	0.975541	0.984545	0.964597	0.21	1
1812	-1.7	better prognosis	0.18 (0.032-0.98)	0.048	chr7	150778607	150778608	TMUB1	0.88119	0.949242	0.902	0.931402	0.1	1
1813	-2.5	better prognosis	0.084 (0.012-0.59)	0.013	chr7	150778612	150778613	TMUB1	0.879623	0.932133	0.951818	0.917559	0.06	1
1814	-1.9	better prognosis	0.14 (0.041-0.51)	0.0027	chr7	150778826	150778827	TMUB1	0.796327	0.896301	0.917	0.863223	0.13	1
1815	-2.5	better prognosis	0.083 (0.012-0.59)	0.013	chr7	150778881	150778882	TMUB1	0.899434	0.952933	0.922727	0.93811	0.17	1
1816	-26	better prognosis	5.3e-12 (1.3e-20-0.0022)	0.01	chr8	21881756	21881757	NPM2	0.0038	0.0166667	0.0172727	0.0116129	0	0.23
1817	-0.9	better prognosis	0.41 (0.18-0.9)	0.027	chr8	21882521	21882522	NPM2	0.376604	0.499726	0.211818	0.45152	0	1
1818	-1	better prognosis	0.37 (0.16-0.85)	0.02	chr8	21882522	21882523	NPM2	0.369804	0.499595	0.186	0.450242	0	1
1819	-0.82	better prognosis	0.44 (0.2-0.97)	0.041	chr8	21882528	21882529	NPM2	0.360192	0.481081	0.192	0.43464	0	1
1820	-0.83	better prognosis	0.44 (0.19-0.98)	0.044	chr8	21882546	21882547	NPM2	0.470769	0.584189	0.348	0.54168	0	1
1821	-0.84	better prognosis	0.43 (0.19-0.95)	0.038	chr8	21882553	21882554	NPM2	0.407115	0.531733	0.215	0.484524	0	1
1822	-1.4	better prognosis	0.24 (0.068-0.83)	0.024	chr8	21882942	21882943	NPM2	0.473	0.541053	0.464545	0.51816	0	0.86
1823	-1.9	better prognosis	0.15 (0.029-0.78)	0.025	chr8	21883114	21883115	NPM2	0.819434	0.875	0.825455	0.858571	0.36	1
1824	1.7	worse prognosis	5.4 (1.4-21)	0.015	chr8	22018549	22018550	SFTPC	0.719434	0.6692	0.710909	0.695433	0.19	1
1825	1.2	worse prognosis	3.3 (1.1-9.4)	0.028	chr8	22018550	22018551	SFTPC	0.68875	0.611351	0.735556	0.647107	0	1
1826	2.1	worse prognosis	7.8 (1.6-38)	0.012	chr8	22019594	22019595	SFTPC	0.825849	0.754737	0.746364	0.790078	0.16	1
1827	1.4	worse prognosis	4 (1-16)	0.044	chr8	22019595	22019596	SFTPC	0.791538	0.7204	0.724545	0.755476	0.03	1
1828	1.4	worse prognosis	4.2 (1.6-11)	0.0037	chr8	22020079	22020080	SFTPC	0.4475	0.346216	0.279091	0.39112	0	1
1829	1	worse prognosis	2.9 (1.1-7.4)	0.031	chr8	22020080	22020081	SFTPC	0.428868	0.3588	0.219091	0.390866	0	0.97
1830	1.2	worse prognosis	3.4 (1.2-9.1)	0.018	chr8	22020380	22020381	SFTPC	0.446038	0.362237	0.347273	0.399766	0	0.97
1831	1.3	worse prognosis	3.8 (1.3-11)	0.017	chr8	22020381	22020382	SFTPC	0.364231	0.293151	0.248182	0.325323	0	0.84
1832	1.2	worse prognosis	3.4 (1.4-8.4)	0.0085	chr8	22020694	22020695	SFTPC	0.342264	0.2544	0.197273	0.293071	0	1
1833	1.6	worse prognosis	4.7 (1.7-13)	0.0031	chr8	22020695	22020696	SFTPC	0.349811	0.265333	0.304545	0.302677	0	0.87
1834	1.1	worse prognosis	2.9 (1.1-7.7)	0.027	chr8	22021645	22021646	SFTPC	0.503333	0.406842	0.256364	0.449127	0	1
1835	1.3	worse prognosis	3.8 (1.2-12)	0.024	chr8	22021721	22021722	SFTPC	0.119057	0.0664474	0.0218182	0.08875	0	0.85
1836	7	worse prognosis	1100 (1.5-8e+05)	0.038	chr8	22022247	22022248	NA	0.01	0.00135135	0.0154545	0.00487805	0	0.26
1837	13	worse prognosis	720000 (290-1.8e+09)	0.00073	chr8	22022379	22022380	BMP1	0.00787234	0.001875	0	0.00445454	0	0.3
1838	-32	better prognosis	2.1e-14 (1.5e-26-0.029)	0.027	chr8	22022612	22022613	BMP1	0.00307692	0.00760563	0.022	0.00573771	0	0.09
1839	8.6	worse prognosis	5600 (30-1100000)	0.0012	chr8	22022856	22022857	BMP1	0.019	0.00355932	0.015	0.00989796	0	0.29
1840	-1.2	better prognosis	0.29 (0.095-0.91)	0.033	chr8	22023626	22023627	BMP1	0.251698	0.350526	0.357273	0.312344	0	0.97
1841	-1.9	better prognosis	0.16 (0.044-0.55)	0.004	chr8	22023627	22023628	BMP1	0.218302	0.355753	0.321818	0.30032	0	0.92
1842	-1.1	better prognosis	0.35 (0.13-0.95)	0.039	chr8	22023644	22023645	BMP1	0.506604	0.620789	0.545455	0.578359	0.02	1
1843	-1.1	better prognosis	0.34 (0.13-0.9)	0.031	chr8	22023645	22023646	BMP1	0.502453	0.610676	0.66	0.57	0	1
1844	-2.4	better prognosis	0.089 (0.0095-0.84)	0.034	chr8	22024169	22024170	BMP1	0.843396	0.911081	0.931818	0.889841	0.29	1
1845	4.1	worse prognosis	62 (2-1900)	0.018	chr8	22025246	22025247	BMP1	0.922692	0.898767	0.841818	0.916048	0.64	1
1846	1.3	worse prognosis	3.7 (1-14)	0.046	chr8	22026137	22026138	BMP1	0.739808	0.688356	0.81	0.715484	0.21	1
1847	1.4	worse prognosis	4.1 (1.4-12)	0.01	chr8	22026302	22026303	BMP1	0.6378	0.531714	0.756364	0.580756	0	1
1848	3.9	worse prognosis	48 (1.4-1600)	0.031	chr8	22027808	22027809	BMP1	0.917547	0.906447	0.874545	0.918125	0.63	1
1849	2.6	worse prognosis	13 (1.8-96)	0.011	chr8	41165537	41165538	SFRP1	0.0918868	0.0646053	0.0418182	0.0764062	0	0.84
1850	-1.6	better prognosis	0.2 (0.045-0.88)	0.033	chr8	41165757	41165758	SFRP1	0.109811	0.1672	0.113	0.144567	0	0.79
1851	-1.7	better prognosis	0.18 (0.035-0.89)	0.036	chr8	41165758	41165759	SFRP1	0.123774	0.169733	0.0945455	0.15189	0	0.85
1852	-1.2	better prognosis	0.29 (0.093-0.92)	0.036	chr8	41166534	41166535	SFRP1	0.194038	0.269605	0.0872727	0.240787	0	0.86
1853	-1.5	better prognosis	0.22 (0.067-0.71)	0.011	chr8	41166701	41166702	SFRP1	0.151961	0.291549	0.081	0.235124	0	1
1854	-1.7	better prognosis	0.18 (0.055-0.62)	0.006	chr8	41166702	41166703	SFRP1	0.174808	0.302639	0.0888889	0.251057	0	1
1855	-1.2	better prognosis	0.31 (0.098-0.99)	0.047	chr8	41166721	41166722	SFRP1	0.167292	0.310435	0.188	0.253879	0	1
1856	-1	better prognosis	0.35 (0.13-0.93)	0.035	chr8	94712150	94712151	LINC00535	0.541321	0.5892	0.529091	0.573858	0	1
1857	-1.1	better prognosis	0.32 (0.12-0.87)	0.026	chr8	94712151	94712152	LINC00535	0.54283	0.594737	0.469091	0.577891	0	0.99
1858	-1.1	better prognosis	0.33 (0.12-0.93)	0.036	chr8	94712165	94712166	LINC00535	0.339811	0.419067	0.365455	0.389291	0	1
1859	-1.7	better prognosis	0.19 (0.069-0.5)	0.00089	chr8	94712168	94712169	LINC00535	0.54717	0.6288	0.58	0.599685	0	1
1860	-1.6	better prognosis	0.2 (0.076-0.54)	0.0014	chr8	94712169	94712170	LINC00535	0.52566	0.617895	0.498182	0.584531	0.08	1
1861	-1.6	better prognosis	0.2 (0.045-0.91)	0.038	chr8	94712368	94712369	LINC00535	0.137692	0.207895	0.0881818	0.180787	0	0.95
1862	-3.6	better prognosis	0.027 (0.00095-0.74)	0.032	chr8	94712383	94712384	LINC00535	0.0307692	0.0753947	0.0136364	0.0577165	0	0.84
1863	1.9	worse prognosis	6.5 (1.2-35)	0.027	chr8	94713070	94713071	FAM92A	0.0426923	0.00520548	0	0.0209677	0	0.81
1864	-2.6	better prognosis	0.075 (0.0074-0.77)	0.029	chr8	94713315	94713316	FAM92A	0.0494231	0.108133	0.0145455	0.0847619	0	0.7
1865	-1.5	better prognosis	0.22 (0.074-0.67)	0.0076	chr8	94713344	94713345	FAM92A	0.266346	0.401867	0.265455	0.349127	0	1
1866	-1.1	better prognosis	0.34 (0.12-0.93)	0.036	chr8	94713345	94713346	FAM92A	0.258491	0.380267	0.246	0.332441	0	0.98
1867	-1.2	better prognosis	0.29 (0.096-0.89)	0.03	chr8	94713394	94713395	FAM92A	0.216226	0.301579	0.241818	0.268594	0	0.99
1868	-1.8	better prognosis	0.17 (0.033-0.84)	0.03	chr8	94713456	94713457	FAM92A	0.127736	0.183421	0.166364	0.161797	0	1
1869	-1.8	better prognosis	0.17 (0.032-0.92)	0.04	chr8	94713464	94713465	FAM92A	0.149434	0.192368	0.14	0.176094	0	0.73
1870	-0.93	better prognosis	0.39 (0.16-0.99)	0.049	chr8	94713527	94713528	FAM92A	0.533208	0.617105	0.610909	0.587187	0	1
1871	-1.1	better prognosis	0.34 (0.13-0.84)	0.02	chr8	94713540	94713541	FAM92A	0.699623	0.778553	0.791818	0.751953	0.03	1
1872	-1.2	better prognosis	0.31 (0.13-0.78)	0.013	chr8	94713541	94713542	FAM92A	0.699245	0.7875	0.687273	0.757109	0.08	1
1873	-1.4	better prognosis	0.23 (0.086-0.64)	0.0044	chr8	94713593	94713594	FAM92A	0.725094	0.811579	0.849091	0.782109	0.05	1
1874	-1.1	better prognosis	0.33 (0.13-0.83)	0.019	chr8	94713594	94713595	FAM92A	0.725094	0.808684	0.835455	0.780391	0.03	1
1875	-1.4	better prognosis	0.24 (0.088-0.65)	0.0049	chr8	94713595	94713596	FAM92A	0.775849	0.839737	0.837273	0.819844	0.06	1
1876	-1.3	better prognosis	0.28 (0.11-0.73)	0.0088	chr8	94713596	94713597	FAM92A	0.763962	0.838289	0.884545	0.814063	0.03	1
1877	-1.6	better prognosis	0.2 (0.063-0.67)	0.0085	chr8	94713616	94713617	FAM92A	0.808113	0.862895	0.94	0.846953	0.09	1
1878	-1.7	better prognosis	0.18 (0.066-0.52)	0.0013	chr8	94713617	94713618	FAM92A	0.774038	0.864865	0.884	0.834	0	1
1879	-0.93	better prognosis	0.39 (0.16-0.95)	0.039	chr8	94713750	94713751	FAM92A	0.509231	0.581644	0.591818	0.555968	0	1
1880	-1.2	better prognosis	0.3 (0.12-0.78)	0.013	chr8	101661436	101661437	SNX31	0.443077	0.542763	0.306364	0.50622	0	1
1881	-1.1	better prognosis	0.32 (0.11-0.94)	0.039	chr8	101661567	101661568	SNX31	0.149804	0.260541	0.086	0.217097	0	1
1882	-1.7	better prognosis	0.18 (0.043-0.79)	0.022	chr8	101662015	101662016	SNX31	0.114528	0.194189	0.102	0.162222	0	0.86
1883	-1.3	better prognosis	0.27 (0.074-0.98)	0.047	chr8	101662054	101662055	SNX31	0.162642	0.233867	0.177273	0.205984	0	0.97
1884	-0.91	better prognosis	0.4 (0.17-0.99)	0.046	chr8	101662095	101662096	SNX31	0.476731	0.5404	0.496364	0.518413	0	1
1885	-1.1	better prognosis	0.33 (0.12-0.92)	0.034	chr9	21971186	21971187	AL359922.1	0.262308	0.357101	0.191818	0.319	0	0.95
1886	-0.89	better prognosis	0.41 (0.17-1)	0.049	chr9	22004698	22004699	AL359922.1	0.56283	0.627632	0.576364	0.605703	0	0.98
1887	-1.1	better prognosis	0.33 (0.11-0.97)	0.044	chr9	22006193	22006194	AL359922.1	0.309615	0.337237	0.147273	0.328583	0	0.96
1888	-1.2	better prognosis	0.31 (0.1-0.91)	0.034	chr9	22006194	22006195	AL359922.1	0.320577	0.361127	0.192	0.346803	0	1
1889	-1.5	better prognosis	0.22 (0.066-0.7)	0.011	chr9	22006196	22006197	AL359922.1	0.239038	0.320986	0.141	0.288689	0	0.98
1890	-1.8	better prognosis	0.16 (0.043-0.61)	0.0074	chr9	22006228	22006229	AL359922.1	0.217115	0.302105	0.154545	0.269685	0	0.85
1891	-1.1	better prognosis	0.32 (0.13-0.81)	0.016	chr9	22006606	22006607	AL359922.1	0.54717	0.619868	0.56	0.594609	0.05	1
1892	-1.4	better prognosis	0.24 (0.091-0.62)	0.0035	chr9	22006607	22006608	AL359922.1	0.57434	0.641447	0.564545	0.618672	0.01	1
1893	-1.3	better prognosis	0.26 (0.072-0.93)	0.039	chr9	22008981	22008982	AL359922.1	0.158868	0.245395	0.05	0.211484	0	1
1894	-1.8	better prognosis	0.17 (0.031-0.92)	0.04	chr9	23820799	23820800	ELAVL2	0.106604	0.149595	0.082	0.132698	0	0.93
1895	-1.2	better prognosis	0.3 (0.099-0.91)	0.034	chr9	23820836	23820837	ELAVL2	0.294906	0.370395	0.176364	0.342031	0	0.96
1896	-1.3	better prognosis	0.28 (0.094-0.81)	0.02	chr9	23820848	23820849	ELAVL2	0.29566	0.366053	0.11	0.339766	0	0.97
1897	-1	better prognosis	0.36 (0.15-0.88)	0.025	chr9	23820868	23820869	ELAVL2	0.412075	0.525867	0.265455	0.48252	0	1
1898	-1.1	better prognosis	0.33 (0.12-0.93)	0.036	chr9	23821030	23821031	ELAVL2	0.309434	0.376892	0.24	0.351508	0	0.95
1899	-1.6	better prognosis	0.21 (0.052-0.83)	0.026	chr9	23821400	23821401	ELAVL2	0.145	0.224179	0.0118182	0.191983	0	0.78
1900	-1.8	better prognosis	0.16 (0.035-0.75)	0.02	chr9	23821981	23821982	ELAVL2	0.121373	0.194459	0.036	0.165968	0	0.8
1901	-2.4	better prognosis	0.091 (0.0082-0.99)	0.049	chr9	66971237	66971238	NA	0.743585	0.79	0.783636	0.776953	0.53	1
1902	8.6	worse prognosis	5600 (5.2-6100000)	0.015	chr9	90112534	90112535	DAPK1	0.0126531	0.00378378	0.0118182	0.00737705	0	0.21
1903	-10	better prognosis	4.4e-05 (2.5e-09-0.78)	0.044	chr9	90112786	90112787	DAPK1	0.00846154	0.0222667	0.0518182	0.016746	0	0.19
1904	4.6	worse prognosis	100 (5.2-1900)	0.0023	chr9	90112974	90112975	DAPK1	0.0253846	0.00613333	0.00727273	0.014127	0	0.61
1905	9.9	worse prognosis	20000 (110-3800000)	0.0002	chr9	90113183	90113184	DAPK1	0.0147059	0.0025	0.011	0.00762295	0	0.31
1906	-28	better prognosis	7e-13 (2.4e-23-0.02)	0.023	chr9	90113225	90113226	DAPK1	0.00207547	0.0125676	0.016	0.00825397	0	0.22
1907	-24	better prognosis	2.9e-11 (1.8e-21-0.47)	0.043	chr9	90113335	90113336	DAPK1	0.0006	0.00985714	0.038	0.00605042	0	0.1
1908	2.5	worse prognosis	13 (1.5-110)	0.021	chr9	90113351	90113352	DAPK1	0.0276	0.0188406	0.053	0.0227119	0	0.8
1909	-21	better prognosis	6.4e-10 (2.5e-18-0.16)	0.032	chr9	90113454	90113455	DAPK1	0.00566038	0.0130667	0.0209091	0.0100787	0	0.26
1910	-1.2	better prognosis	0.3 (0.09-0.99)	0.048	chr9	127531480	127531481	NR6A1	0.202075	0.260526	0.169091	0.238359	0	0.97
1911	-1.2	better prognosis	0.3 (0.1-0.86)	0.026	chr9	127531489	127531490	NR6A1	0.241731	0.306447	0.331818	0.282362	0	1
1912	-1.6	better prognosis	0.21 (0.063-0.71)	0.012	chr9	127531495	127531496	NR6A1	0.235094	0.295789	0.272727	0.272969	0	0.97
1913	-1.9	better prognosis	0.15 (0.027-0.83)	0.03	chr9	127531619	127531620	NR6A1	0.0960377	0.153816	0.108182	0.131094	0	0.81
1914	-1.3	better prognosis	0.28 (0.09-0.87)	0.028	chr9	127531687	127531688	NR6A1	0.194151	0.293947	0.331	0.254922	0	0.94
1915	-1.4	better prognosis	0.26 (0.07-0.95)	0.042	chr9	127531722	127531723	NR6A1	0.127885	0.199865	0.183	0.17152	0	0.9
1916	-1.9	better prognosis	0.15 (0.031-0.72)	0.018	chr9	127531723	127531724	NR6A1	0.122075	0.190921	0.175455	0.163906	0	0.91
1917	-1.3	better prognosis	0.26 (0.091-0.75)	0.012	chr9	127531755	127531756	NR6A1	0.238039	0.344384	0.382727	0.303089	0	1
1918	-4	better prognosis	0.019 (0.00041-0.84)	0.04	chr9	127532133	127532134	NR6A1	0.035283	0.0694667	0.0590909	0.055748	0	0.84
1919	-3.3	better prognosis	0.038 (0.0016-0.92)	0.044	chr9	127532134	127532135	NR6A1	0.0469811	0.0828	0.04	0.0685039	0	0.78
1920	2.7	worse prognosis	15 (1-220)	0.046	chr9	127532570	127532571	NR6A1	0.036	0.00787879	0.0025	0.0201739	0	0.52
1921	10	worse prognosis	26000 (21-3.3e+07)	0.0053	chr9	127533503	127533504	NR6A1	0.0106	0.00308824	0.007	0.00632479	0	0.32
1922	5.3	worse prognosis	200 (7.7-5300)	0.0015	chr9	128509871	128509872	PBX3	0.0165385	0.00421053	0.00636364	0.00929134	0	0.57
1923	6	worse prognosis	400 (1.4-120000)	0.039	chr9	128510001	128510002	PBX3	0.0167925	0.00847222	0.00363636	0.0120968	0	0.28
1924	9.9	worse prognosis	20000 (2.6-1.6e+08)	0.03	chr9	128510094	128510095	PBX3	0.00916667	0.00333333	0	0.00577586	0	0.32
1925	10	worse prognosis	29000 (64-1.3e+07)	0.00098	chr9	128510117	128510118	PBX3	0.0141176	0.00318841	0	0.00789916	0	0.24
1926	7	worse prognosis	1100 (1.8-6e+05)	0.032	chr9	128510161	128510162	PBX3	0.0141176	0.00661765	0	0.00991525	0	0.29
1927	18	worse prognosis	5e+07 (1700-1.5e+12)	0.00076	chr9	128510203	128510204	PBX3	0.0109524	0.000862069	0	0.00515151	0	0.29
1928	6.7	worse prognosis	790 (1.9-330000)	0.03	chr9	128510320	128510321	PBX3	0.01	0.00239437	0	0.00558333	0	0.35
1929	-1.3	better prognosis	0.28 (0.092-0.83)	0.023	chr9	128511178	128511179	PBX3	0.164423	0.316316	0.376364	0.256614	0	0.92
1930	-1.2	better prognosis	0.29 (0.087-0.99)	0.048	chr9	128511261	128511262	PBX3	0.160189	0.277763	0.302727	0.23125	0	1
1931	-1.1	better prognosis	0.32 (0.12-0.84)	0.021	chr9	128511281	128511282	PBX3	0.24283	0.3768	0.449091	0.323858	0	0.97
1932	-1.2	better prognosis	0.31 (0.11-0.88)	0.027	chr9	128511285	128511286	PBX3	0.209434	0.345467	0.371818	0.291417	0	0.93
1933	-1.3	better prognosis	0.28 (0.088-0.86)	0.026	chr9	128511326	128511327	PBX3	0.188491	0.314868	0.363636	0.265	0	0.83
1934	-1.1	better prognosis	0.34 (0.14-0.83)	0.018	chr9	128511651	128511652	PBX3	0.25	0.401711	0.479091	0.342031	0	0.95
1935	-1.1	better prognosis	0.34 (0.14-0.81)	0.015	chr9	128511652	128511653	PBX3	0.255714	0.423521	0.449091	0.357983	0	1
