# Supplementary material for: MethScore as a new comprehensive DNA methylation-based value refining the prognosis in acute myeloid leukemia
Source: Clin Epigenetics. 2024 Jan 22;16:17. doi: 10.1186/s13148-024-01625-x (PMC10802002; doi:10.1186/s13148-024-01625-x)
Supplement: Supplementary file 4 — Additional file 4. Characteristics of healthy donors enrolled in the study. [file 13148_2024_1625_MOESM4_ESM.xlsx]

## Sheet: healthy donors
Additional file 4 Characteristics of healthy donors enrolled in the study
ID	Age	Sex	MethScore	average_methylation
HealthyDonor_1	35	male	389.106	0.343625
HealthyDonor_2	28	male	432.709	0.334085
HealthyDonor_3	45	female	503.69	0.320244
HealthyDonor_4	31	female	402.02	0.348628
HealthyDonor_5	19	male	434.733	0.329425
HealthyDonor_6	37	female	430.69	0.32103
HealthyDonor_7	24	female	450.539	0.327257
HealthyDonor_8	48	male	333.724	0.310036
HealthyDonor_9	40	male	395.8	0.311393
HealthyDonor_10	33	female	479.122	0.319859
HealthyDonor_11	39	female	377.476	0.352479
