# Supplementary material for: MethScore as a new comprehensive DNA methylation-based value refining the prognosis in acute myeloid leukemia
Source: Clin Epigenetics. 2024 Jan 22;16:17. doi: 10.1186/s13148-024-01625-x (PMC10802002; doi:10.1186/s13148-024-01625-x)
Supplement: Supplementary file 5 — Additional file 5. Characteristics of 85 AML patients from the TCGA training cohort (train) and 84 AML patients from the TCGA testing cohort (test). [file 13148_2024_1625_MOESM5_ESM.xlsx]

## Sheet: clinical_patient_laml_filt_art_
Additional file 5 Characteristics of 85 AML patients from the TCGA training cohort (train) and 84 AML patients from the TCGA testing cohort (test)
bcr_patient_barcode	acute_myeloid_leukemia_calgb_cytogenetics_risk_category	age_at_initial_pathologic_diagnosis	death.1=yes	time.to.event.days	time.to.event.months	gender	lab_procedure_leukocyte_result_unspecified_value	MethScore	MethScore_zScore_normalized	MethScore_group	average_methylation	cohort
TCGA-AB-2804	Intermediate/Normal	30	0	2556	85.2	MALE	6	-334.962	-0.918551	low	0.48377	train
TCGA-AB-2807	Intermediate/Normal	68	1	180	6	FEMALE	3	-252.108	0.769451	high	0.482951	train
TCGA-AB-2808	Intermediate/Normal	23	0	2861	95.3667	MALE	32	-358.699	-1.40215	low	0.60899	train
TCGA-AB-2809	Intermediate/Normal	64	1	62	2.06667	FEMALE	117	-219.804	1.42759	high	0.355876	train
TCGA-AB-2811	Intermediate/Normal	81	1	243	8.1	MALE	91	-221.166	1.39984	high	0.371546	train
TCGA-AB-2812	Intermediate/Normal	25	1	366	12.2	FEMALE	34	-264.985	0.50711	high	0.465296	train
TCGA-AB-2813	Poor	78	1	31	1.03333	MALE	10	-234.263	1.13303	high	0.431211	train
TCGA-AB-2814	Intermediate/Normal	39	1	792	26.4	FEMALE	2	-288.115	0.0358848	low	0.536646	train
TCGA-AB-2816	Intermediate/Normal	57	1	245	8.16667	FEMALE	88	-274.369	0.315926	high	0.479528	train
TCGA-AB-2818	Intermediate/Normal	62	1	303	10.1	FEMALE	75	-253.652	0.73801	high	0.456345	train
TCGA-AB-2819	Favorable	52	0	2496	83.2	FEMALE	4	-369.621	-1.62467	low	0.579669	train
TCGA-AB-2821	Poor	64	1	821	27.3667	MALE	1	-290.725	-0.0173079	low	0.543143	train
TCGA-AB-2822	Poor	65	1	972	32.4	MALE	3	-311.778	-0.446218	low	0.583025	train
TCGA-AB-2825	Intermediate/Normal	31	1	211	7.03333	FEMALE	137	-224.656	1.32875	high	0.349066	train
TCGA-AB-2827	Favorable	33	1	273	9.1	MALE	3	-257.962	0.650182	high	0.462153	train
TCGA-AB-2829	[Not Available]	50	1	273	9.1	MALE	6	-212.172	1.58309	high	0.380854	train
TCGA-AB-2832	Intermediate/Normal	60	1	365	12.1667	FEMALE	12	-246.26	0.888593	high	0.400686	train
TCGA-AB-2835	Intermediate/Normal	48	0	1673	55.7667	MALE	116	-282.992	0.140246	high	0.473017	train
TCGA-AB-2836	Intermediate/Normal	35	1	517	17.2333	MALE	53	-258.788	0.633364	high	0.476484	train
TCGA-AB-2839	Intermediate/Normal	51	1	486	16.2	FEMALE	42	-312.069	-0.452147	low	0.556579	train
TCGA-AB-2840	Favorable	74	1	28	0.933333	MALE	32	-313.724	-0.485865	low	0.528843	train
TCGA-AB-2843	Intermediate/Normal	77	1	215	7.16667	MALE	3	-233.53	1.14794	high	0.450067	train
TCGA-AB-2844	Intermediate/Normal	63	1	121	4.03333	MALE	17	-298.692	-0.179617	low	0.537268	train
TCGA-AB-2845	Intermediate/Normal	37	1	303	10.1	FEMALE	19	-327.136	-0.759105	low	0.570771	train
TCGA-AB-2846	Favorable	57	1	1402	46.7333	FEMALE	14	-320.029	-0.614319	low	0.522641	train
TCGA-AB-2848	Intermediate/Normal	62	1	455	15.1667	MALE	119	-287.049	0.0575971	low	0.459498	train
TCGA-AB-2851	Intermediate/Normal	66	1	242	8.06667	FEMALE	79	-268.865	0.428058	high	0.436132	train
TCGA-AB-2855	Poor	18	1	211	7.03333	MALE	35	-309.087	-0.391391	low	0.623659	train
TCGA-AB-2858	Favorable	75	1	576	19.2	FEMALE	8	-290.095	-0.0044563	low	0.473138	train
TCGA-AB-2860	Poor	60	1	426	14.2	FEMALE	1	-261.665	0.574752	high	0.490112	train
TCGA-AB-2868	Favorable	77	1	151	5.03333	MALE	2	-239.611	1.02406	high	0.444176	train
TCGA-AB-2869	Intermediate/Normal	64	0	243	8.1	FEMALE	3	-249.181	0.829082	high	0.425201	train
TCGA-AB-2870	Favorable	76	1	152	5.06667	MALE	34	-288.605	0.0258898	low	0.483174	train
TCGA-AB-2871	Intermediate/Normal	51	0	153	5.1	MALE	2	-281.695	0.166675	high	0.494181	train
TCGA-AB-2872	Favorable	42	0	638	21.2667	MALE	2	-396.29	-2.16799	low	0.589807	train
TCGA-AB-2873	Intermediate/Normal	51	0	273	9.1	FEMALE	15	-241.89	0.977629	high	0.405629	train
TCGA-AB-2874	Poor	59	0	396	13.2	MALE	12	-367.064	-1.57257	low	0.635123	train
TCGA-AB-2875	Favorable	43	0	212	7.06667	MALE	4	-313.409	-0.479451	low	0.506547	train
TCGA-AB-2880	Intermediate/Normal	24	0	424	14.1333	MALE	224	-357.928	-1.38644	low	0.606345	train
TCGA-AB-2882	Poor	73	1	365	12.1667	FEMALE	2	-290.382	-0.0103038	low	0.524754	train
TCGA-AB-2884	Intermediate/Normal	44	1	731	24.3667	FEMALE	14	-269.363	0.417912	high	0.4744	train
TCGA-AB-2893	Poor	45	1	212	7.06667	MALE	5	-246.814	0.877322	high	0.4197	train
TCGA-AB-2896	Intermediate/Normal	21	1	213	7.1	FEMALE	93	-213.725	1.55145	high	0.378991	train
TCGA-AB-2897	Favorable	50	0	243	8.1	FEMALE	3	-361.993	-1.46926	low	0.555334	train
TCGA-AB-2899	Intermediate/Normal	76	1	671	22.3667	FEMALE	3	-254.324	0.724307	high	0.487844	train
TCGA-AB-2900	Intermediate/Normal	70	1	183	6.1	MALE	48	-316.665	-0.545771	low	0.536565	train
TCGA-AB-2906	Favorable	59	0	577	19.2333	MALE	1	-359.477	-1.41801	low	0.558339	train
TCGA-AB-2908	Poor	81	1	31	1.03333	MALE	2	-219.003	1.44391	high	0.409517	train
TCGA-AB-2911	Poor	51	0	1186	39.5333	FEMALE	50	-302.93	-0.265961	low	0.512005	train
TCGA-AB-2914	Favorable	22	0	792	26.4	FEMALE	52	-352.964	-1.2853	low	0.57215	train
TCGA-AB-2916	Intermediate/Normal	48	0	882	29.4	FEMALE	12	-256.385	0.682322	high	0.434083	train
TCGA-AB-2919	Intermediate/Normal	54	0	61	2.03333	FEMALE	13	-328.186	-0.78051	low	0.555321	train
TCGA-AB-2920	Poor	44	1	366	12.2	MALE	35	-239.998	1.01618	high	0.436858	train
TCGA-AB-2925	Intermediate/Normal	57	1	242	8.06667	MALE	99	-238.185	1.05312	high	0.363048	train
TCGA-AB-2926	Poor	57	1	456	15.2	FEMALE	20	-314.455	-0.500764	low	0.576467	train
TCGA-AB-2927	Intermediate/Normal	88	1	89	2.96667	FEMALE	3	-244.688	0.920635	high	0.451606	train
TCGA-AB-2928	Poor	43	0	59	1.96667	FEMALE	172	-250.772	0.796672	high	0.396153	train
TCGA-AB-2929	Poor	71	1	123	4.1	FEMALE	6	-237.752	1.06193	high	0.447045	train
TCGA-AB-2934	Intermediate/Normal	65	0	28	0.933333	MALE	68	-228.432	1.25181	high	0.363619	train
TCGA-AB-2937	Favorable	36	1	215	7.16667	FEMALE	43	-297.826	-0.161977	low	0.486979	train
TCGA-AB-2947	Intermediate/Normal	52	0	31	1.03333	MALE	298	-240.61	1.0037	high	0.393477	train
TCGA-AB-2950	Favorable	34	0	306	10.2	FEMALE	14	-349.896	-1.2228	low	0.540503	train
TCGA-AB-2957	Favorable	31	0	608	20.2667	MALE	133	-316.823	-0.549008	low	0.496677	train
TCGA-AB-2959	Intermediate/Normal	71	1	489	16.3	MALE	1	-290.298	-0.00860426	low	0.569443	train
TCGA-AB-2966	Intermediate/Normal	57	1	854	28.4667	FEMALE	3	-312.304	-0.456938	low	0.576294	train
TCGA-AB-2968	Intermediate/Normal	79	1	458	15.2667	MALE	19	-239.751	1.0212	high	0.414202	train
TCGA-AB-2969	Intermediate/Normal	55	0	1127	37.5667	MALE	73	-257.924	0.650966	high	0.409763	train
TCGA-AB-2973	Intermediate/Normal	68	1	609	20.3	FEMALE	15	-279.04	0.22077	high	0.496494	train
TCGA-AB-2978	Intermediate/Normal	61	0	699	23.3	FEMALE	10	-245.701	0.89998	high	0.398549	train
TCGA-AB-2979	Intermediate/Normal	30	0	671	22.3667	FEMALE	23	-326.919	-0.754691	low	0.572115	train
TCGA-AB-2984	Intermediate/Normal	38	0	1156	38.5333	MALE	40	-351.556	-1.25663	low	0.587044	train
TCGA-AB-2985	Intermediate/Normal	81	1	273	9.1	FEMALE	12	-265.721	0.492106	high	0.465254	train
TCGA-AB-2986	Intermediate/Normal	31	1	212	7.06667	FEMALE	13	-255.654	0.697208	high	0.472848	train
TCGA-AB-2988	Intermediate/Normal	67	1	30	1	FEMALE	46	-219.573	1.4323	high	0.412103	train
TCGA-AB-2990	Intermediate/Normal	51	0	457	15.2333	MALE	64	-338.981	-1.00042	low	0.554182	train
TCGA-AB-2993	Intermediate/Normal	57	1	761	25.3667	FEMALE	103	-270.504	0.394677	high	0.444379	train
TCGA-AB-2998	Favorable	68	1	31	1.03333	FEMALE	29	-332.489	-0.868169	low	0.543076	train
TCGA-AB-2999	Favorable	62	0	1734	57.8	MALE	1	-364.01	-1.51034	low	0.543996	train
TCGA-AB-3000	Intermediate/Normal	25	0	1249	41.6333	MALE	99	-374.746	-1.72908	low	0.64641	train
TCGA-AB-3001	Favorable	31	0	1581	52.7	FEMALE	2	-374.496	-1.724	low	0.57939	train
TCGA-AB-3002	Intermediate/Normal	68	1	1431	47.7	MALE	6	-295.364	-0.111801	low	0.57346	train
TCGA-AB-3005	Intermediate/Normal	45	0	2099	69.9667	MALE	2	-268.53	0.434883	high	0.414583	train
TCGA-AB-3008	Intermediate/Normal	22	1	822	27.4	MALE	115	-374.659	-1.7273	low	0.6591	train
TCGA-AB-3009	Intermediate/Normal	23	1	576	19.2	MALE	27	-355.02	-1.32719	low	0.580142	train
TCGA-AB-3012	Favorable	53	0	1887	62.9	MALE	1	-399.874	-2.24102	low	0.609163	train
bcr_patient_barcode	acute_myeloid_leukemia_calgb_cytogenetics_risk_category	age_at_initial_pathologic_diagnosis	death.1=yes	time.to.event.days	time.to.event.months	gender	lab_procedure_leukocyte_result_unspecified_value	MethScore	MethScore_zScore_normalized	MethScore_group	average_methylation	cohort
TCGA-AB-2802	Intermediate/Normal	50	1	365	12.1667	MALE	17	-254.228	0.664486	high	0.449371	test
TCGA-AB-2803	Favorable	61	1	792	26.4	FEMALE	1	-349.101	-1.82711	low	0.519923	test
TCGA-AB-2805	Intermediate/Normal	77	1	576	19.2	MALE	92	-281.25	-0.0451785	high	0.529345	test
TCGA-AB-2806	Favorable	46	1	944	31.4667	MALE	29	-373.366	-2.46436	low	0.617151	test
TCGA-AB-2810	[Not Available]	76	1	31	1.03333	FEMALE	62	-317.788	-1.00476	low	0.53181	test
TCGA-AB-2815	Favorable	49	1	821	27.3667	MALE	57	-303.503	-0.629585	low	0.495643	test
TCGA-AB-2817	Poor	64	1	273	9.1	MALE	77	-267.893	0.305609	high	0.462636	test
TCGA-AB-2824	Intermediate/Normal	45	1	30	1	MALE	9	-245.675	0.889118	high	0.423082	test
TCGA-AB-2826	Intermediate/Normal	64	1	731	24.3667	FEMALE	132	-295.484	-0.418998	low	0.509795	test
TCGA-AB-2828	Favorable	55	0	2284	76.1333	MALE	22	-307.263	-0.728349	low	0.464273	test
TCGA-AB-2830	Intermediate/Normal	64	1	275	9.16667	FEMALE	3	-245.911	0.882897	high	0.445473	test
TCGA-AB-2831	Intermediate/Normal	59	1	640	21.3333	MALE	1	-244.811	0.911787	high	0.472244	test
TCGA-AB-2833	Intermediate/Normal	77	1	456	15.2	MALE	40	-246.692	0.862393	high	0.435083	test
TCGA-AB-2834	Intermediate/Normal	33	1	245	8.16667	MALE	26	-283.887	-0.114423	high	0.52172	test
TCGA-AB-2838	Poor	67	1	365	12.1667	MALE	2	-246.368	0.870908	high	0.439391	test
TCGA-AB-2841	Favorable	51	1	1401	46.7	FEMALE	4	-330.909	-1.34934	low	0.502436	test
TCGA-AB-2847	Intermediate/Normal	53	1	607	20.2333	MALE	3	-262.315	0.452114	high	0.48121	test
TCGA-AB-2849	Intermediate/Normal	39	0	2220	74	MALE	5	-295.566	-0.421158	low	0.600384	test
TCGA-AB-2853	Intermediate/Normal	51	1	88	2.93333	MALE	104	-229.826	1.30534	high	0.346187	test
TCGA-AB-2854	Intermediate/Normal	51	1	366	12.2	FEMALE	3	-253.815	0.675339	high	0.470204	test
TCGA-AB-2856	Intermediate/Normal	63	1	149	4.96667	MALE	77	-302.291	-0.597751	low	0.517974	test
TCGA-AB-2857	Poor	54	1	306	10.2	MALE	2	-240.854	1.01571	high	0.431145	test
TCGA-AB-2862	Intermediate/Normal	33	0	1430	47.6667	FEMALE	1	-356.041	-2.00936	low	0.568474	test
TCGA-AB-2863	Poor	63	1	31	1.03333	MALE	46	-307.209	-0.726929	low	0.563499	test
TCGA-AB-2866	Intermediate/Normal	67	1	152	5.06667	MALE	31	-300.724	-0.556605	low	0.58123	test
TCGA-AB-2867	Intermediate/Normal	66	1	184	6.13333	FEMALE	3	-282.282	-0.0722894	high	0.488485	test
TCGA-AB-2876	Intermediate/Normal	45	0	1219	40.6333	FEMALE	29	-350.506	-1.86399	low	0.605309	test
TCGA-AB-2877	Intermediate/Normal	60	0	638	21.2667	FEMALE	12	-315.232	-0.937625	low	0.568936	test
TCGA-AB-2878	Poor	47	1	365	12.1667	FEMALE	12	-230.981	1.275	high	0.41099	test
TCGA-AB-2879	Intermediate/Normal	68	0	245	8.16667	FEMALE	60	-290.873	-0.297891	low	0.46402	test
TCGA-AB-2881	Favorable	48	0	393	13.1	FEMALE	33	-289.992	-0.274767	low	0.482572	test
TCGA-AB-2883	Poor	60	0	730	24.3333	MALE	7	-267.257	0.322307	high	0.426678	test
TCGA-AB-2885	Poor	71	1	214	7.13333	MALE	5	-247.023	0.853695	high	0.45649	test
TCGA-AB-2886	Favorable	26	0	181	6.03333	MALE	11	-334.518	-1.44411	low	0.536005	test
TCGA-AB-2888	Favorable	57	0	334	11.1333	MALE	5	-301.762	-0.583875	low	0.519792	test
TCGA-AB-2889	Favorable	55	0	304	10.1333	MALE	31	-303.947	-0.641259	low	0.467263	test
TCGA-AB-2892	Favorable	42	0	942	31.4	FEMALE	38	-295.752	-0.426029	low	0.48968	test
TCGA-AB-2894	Poor	50	1	180	6	FEMALE	7	-246.11	0.877694	high	0.433944	test
TCGA-AB-2895	[Not Available]	41	1	153	5.1	FEMALE	134	-227.822	1.35796	high	0.345814	test
TCGA-AB-2898	Poor	69	0	393	13.1	FEMALE	10	-240.751	1.01841	high	0.397242	test
TCGA-AB-2901	Poor	27	0	58	1.93333	MALE	90	-307.122	-0.724645	low	0.57709	test
TCGA-AB-2904	Poor	65	1	516	17.2	MALE	1	-253.853	0.674336	high	0.476741	test
TCGA-AB-2909	Intermediate/Normal	22	0	30	1	MALE	115	-374.301	-2.48893	low	0.574184	test
TCGA-AB-2912	Poor	63	1	274	9.13333	MALE	18	-265.14	0.377902	high	0.4898	test
TCGA-AB-2913	Poor	61	0	1216	40.5333	MALE	62	-282.045	-0.0660601	high	0.522703	test
TCGA-AB-2917	Poor	41	0	1216	40.5333	FEMALE	48	-234.011	1.19544	high	0.401445	test
TCGA-AB-2923	Intermediate/Normal	78	1	31	1.03333	MALE	17	-280.669	-0.029928	high	0.485544	test
TCGA-AB-2924	Intermediate/Normal	59	0	90	3	MALE	30	-278.956	0.0150821	high	0.449003	test
TCGA-AB-2933	Intermediate/Normal	58	1	122	4.06667	MALE	101	-237.815	1.09552	high	0.415703	test
TCGA-AB-2935	Poor	66	1	60	2	MALE	2	-245.78	0.886352	high	0.45153	test
TCGA-AB-2936	Intermediate/Normal	61	0	59	1.96667	FEMALE	2	-261.212	0.481063	high	0.489323	test
TCGA-AB-2938	Intermediate/Normal	76	1	303	10.1	MALE	4	-269.046	0.275331	high	0.495327	test
TCGA-AB-2939	Poor	72	0	455	15.1667	MALE	38	-306.596	-0.710813	low	0.528743	test
TCGA-AB-2942	Favorable	67	0	641	21.3667	FEMALE	37	-302.456	-0.602094	low	0.500789	test
TCGA-AB-2945	Poor	65	1	243	8.1	FEMALE	49	-259.525	0.525376	high	0.434969	test
TCGA-AB-2948	Intermediate/Normal	67	1	580	19.3333	MALE	26	-246.675	0.862843	high	0.434145	test
TCGA-AB-2949	Poor	58	0	699	23.3	MALE	47	-245.483	0.894138	high	0.44141	test
TCGA-AB-2952	Poor	60	1	31	1.03333	FEMALE	16	-255.168	0.639788	high	0.447097	test
TCGA-AB-2954	Intermediate/Normal	55	0	1492	49.7333	FEMALE	114	-306.389	-0.705386	low	0.494865	test
TCGA-AB-2955	Intermediate/Normal	56	1	489	16.3	FEMALE	203	-328.515	-1.28647	low	0.559583	test
TCGA-AB-2956	Intermediate/Normal	61	1	183	6.1	MALE	8	-255.409	0.633462	high	0.449339	test
TCGA-AB-2963	Intermediate/Normal	56	1	1641	54.7	MALE	31	-265.581	0.366329	high	0.457921	test
TCGA-AB-2964	Intermediate/Normal	58	0	1277	42.5667	FEMALE	3	-278.86	0.0175912	high	0.517991	test
TCGA-AB-2965	Intermediate/Normal	60	1	335	11.1667	MALE	68	-248.958	0.802883	high	0.39945	test
TCGA-AB-2967	Intermediate/Normal	58	0	1035	34.5	MALE	20	-271.741	0.204563	high	0.462509	test
TCGA-AB-2970	Intermediate/Normal	34	1	305	10.1667	FEMALE	20	-260.733	0.493643	high	0.484292	test
TCGA-AB-2971	Intermediate/Normal	76	1	792	26.4	FEMALE	5	-262.668	0.442838	high	0.452661	test
TCGA-AB-2972	Intermediate/Normal	82	1	30	1	FEMALE	1	-252.124	0.719747	high	0.435924	test
TCGA-AB-2974	Intermediate/Normal	67	1	92	3.06667	FEMALE	45	-238.184	1.08585	high	0.398657	test
TCGA-AB-2976	Intermediate/Normal	53	1	915	30.5	MALE	88	-254.538	0.656345	high	0.466108	test
TCGA-AB-2977	Intermediate/Normal	71	1	30	1	FEMALE	36	-334.825	-1.45218	low	0.634314	test
TCGA-AB-2980	Favorable	50	0	699	23.3	MALE	1	-271.945	0.199205	high	0.447122	test
TCGA-AB-2981	Intermediate/Normal	35	0	487	16.2333	FEMALE	72	-227.681	1.36167	high	0.373392	test
TCGA-AB-2982	Favorable	29	0	149	4.96667	FEMALE	1	-337.916	-1.53337	low	0.528853	test
TCGA-AB-2983	Intermediate/Normal	45	1	355	11.8333	MALE	2	-266.128	0.351966	high	0.489665	test
TCGA-AB-2987	Intermediate/Normal	75	1	184	6.13333	FEMALE	7	-225.091	1.42969	high	0.407698	test
TCGA-AB-2989	Intermediate/Normal	29	1	365	12.1667	MALE	2	-305.635	-0.685576	low	0.476089	test
TCGA-AB-2991	Favorable	40	0	1826	60.8667	FEMALE	[Not Available]	-367.299	-2.30504	low	0.589808	test
TCGA-AB-2992	Intermediate/Normal	32	1	1706	56.8667	FEMALE	5	-282.117	-0.0679557	high	0.475511	test
TCGA-AB-2995	Intermediate/Normal	63	0	1551	51.7	MALE	1	-225.478	1.41953	high	0.396708	test
TCGA-AB-2996	Intermediate/Normal	74	0	1581	52.7	MALE	3	-253.915	0.672705	high	0.449265	test
TCGA-AB-3006	Intermediate/Normal	61	1	484	16.1333	MALE	3	-254.624	0.654087	high	0.46624	test
TCGA-AB-3007	Favorable	35	0	1581	52.7	MALE	2	-367.032	-2.29803	low	0.581817	test
TCGA-AB-3011	Intermediate/Normal	21	0	1885	62.8333	FEMALE	8	-263.684	0.416152	high	0.435113	test
