# Supplementary material for: MethScore as a new comprehensive DNA methylation-based value refining the prognosis in acute myeloid leukemia
Source: Clin Epigenetics. 2024 Jan 22;16:17. doi: 10.1186/s13148-024-01625-x (PMC10802002; doi:10.1186/s13148-024-01625-x)
Supplement: Supplementary file 6 — Additional file 6. List of CpGs (n = 289) with methylation levels significantly affecting the overall survival of TCGA training cohort patients. [file 13148_2024_1625_MOESM6_ESM.xlsx]

## Sheet: 231218_TCGA_CpG_signif
Additional file 6 List of CpGs (n = 289) with methylation levels significantly affecting the overall survival of TCGA training cohort patients
IlmnID	Cox regression coefficient	Hazard ratio	p-value	Chromosome	Start	End	Annotation by UCSC gene name	#CpG (overlap with the original 1935 CpGs)
cg00158308	-2.10929	0.121324	0.0125031	chr13	97646341	97646342	OXGR1
cg00280619	3.09725	22.1371	0.0253497	chr6	35027324	35027325	ANKS1A
cg00473501	1.3327	3.79125	0.0151419	chr17	56354594	56354595	MPO
cg00523161	-1.45088	0.234364	0.00687477	chr2	11888753	11888754	LPIN1
cg00731683	-2.52525	0.080038	0.00191439	chr6	31548437	31548438	LTB	1373
cg00809969	-4.09672	0.0166271	0.0399978	chr7	27181067	27181068	HOXA5
cg00935351	20.784	1.0626e+09	0.0118723	chr16	68770613	68770614	CDH1
cg00995986	-1.93196	0.144864	0.0151972	chr2	66665428	66665429	MEIS1
cg01196858	-1.93306	0.144704	0.00354604	chr7	30027454	30027455	SCRN1
cg01205165	-3.16425	0.0422458	0.0120533	chr1	204119766	204119767	ETNK2
cg01215762	-1.88782	0.151402	0.0442984	chr7	27214126	27214127	HOXA10
cg01244342	-2.50221	0.0819034	0.00536168	chr6	32709470	32709471	HLA-DQA2
cg01271812	-0.909592	0.402689	0.039882	chr2	66671478	66671479	MEIS1
cg01285501	-2.69022	0.0678661	0.00259395	chr7	27206461	27206462	HOXA9
cg01360627	1.06239	2.89328	0.0445889	chr6	31544931	31544932	TNF	1367
cg01525376	-1.83588	0.159473	0.0166234	chr1	32716212	32716213	LCK
cg01729491	-2.01142	0.133799	0.00661511	chr7	27225772	27225773	HOXA11AS
cg01891966	-1.57472	0.207065	0.00108597	chr7	27202344	27202345	HOXA9
cg02069619	-1.08254	0.338734	0.0370011	chr2	11885266	11885267	LPIN1
cg02137984	-7.36471	0.000633211	0.0464634	chr6	31545898	31545899	TNF
cg02138358	1.67288	5.32747	0.00451265	chr17	56358318	56358319	MPO
cg02154585	-4.72214	0.00889615	0.0255894	chr8	41137578	41137579	SFRP1
cg02209932	-2.4399	0.0871694	0.0394393	chr2	66662498	66662499	MEIS1
cg02551743	-1.26676	0.281742	0.00835962	chr2	66673428	66673429	MEIS1
cg02668773	1.5403	4.66599	0.00403183	chr17	56356963	56356964	MPO
cg02793415	-3.5648	0.0283027	0.0112967	chr12	5021087	5021088	KCNA1
cg02816923	-4.09118	0.0167195	0.0240137	chr17	46620447	46620448	HOXB2
cg03014241	-2.45846	0.0855665	0.0019053	chr16	11348611	11348612	SOCS1
cg03019986	-2.54823	0.0782201	0.0472112	chr17	46628850	46628851	HOXB3	540
cg03107393	-1.21678	0.296184	0.0432943	chr17	46692553	46692554	HOXB8
cg03217995	-1.77268	0.169876	0.000778365	chr7	27203430	27203431	HOXA9
cg03271893	-1.87744	0.152981	0.00717445	chr10	102760970	102760971	LZTS2
cg03273183	-4.55832	0.0104796	0.00169426	chr10	90761751	90761752	FAS
cg03314052	2.91499	18.4485	0.0419904	chr2	25509286	25509287	DNMT3A
cg03371199	-2.34696	0.0956592	0.00225212	chr13	97646639	97646640	OXGR1
cg03464573	-3.44836	0.0317978	0.00917872	chr7	27205504	27205505	HOXA9
cg03520342	-2.11524	0.120605	0.0393533	chr6	32920784	32920785	HLA-DMA
cg03589296	-2.31219	0.0990442	0.00514311	chr2	66666292	66666293	MEIS1
cg03872783	-3.8504	0.0212713	0.00250784	chr21	26934885	26934886	MIR155HG
cg04186657	-1.67242	0.187792	0.0288193	chr6	29690893	29690894	HLA-F
cg04211581	-1.24315	0.288474	0.0279915	chr6	152011656	152011657	ESR1
cg04266202	1.43159	4.18534	0.00194126	chr17	56352895	56352896	MPO
cg04322111	-6.48138	0.00153169	0.0159058	chr6	32729764	32729765	HLA-DQB2
cg04382063	2.3842	10.8504	0.0368808	chr6	35027226	35027227	ANKS1A
cg04388666	-1.85985	0.155697	0.0214468	chr14	100072073	100072074	CCDC85C
cg04436889	-10.1566	3.88196e-05	0.00976118	chr2	11887322	11887323	LPIN1
cg04535902	1.76207	5.82451	0.0168551	chr1	92947332	92947333	GFI1
cg04682802	-1.12927	0.323271	0.0281337	chr20	11898478	11898479	BTBD3
cg04751149	-1.05861	0.346937	0.0397112	chr2	66673449	66673450	MEIS1
cg04797323	-1.00295	0.366796	0.0301171	chr12	93966978	93966979	SOCS2
cg05171584	-3.43894	0.0320986	0.00599196	chr6	152128535	152128536	ESR1
cg05508296	-4.54727	0.0105961	0.0204277	chr5	1016460	1016461	NKD2
cg05822633	-1.14991	0.316666	0.0335581	chr20	11898531	11898532	BTBD3
cg05877497	-0.874916	0.416897	0.0369892	chr2	66667946	66667947	MEIS1
cg05952498	-4.20085	0.0149828	0.037191	chr6	31545257	31545258	TNF
cg06006623	-9.67109	6.30809e-05	0.0179957	chr6	32918427	32918428	HLA-DMA
cg06133110	-0.982844	0.374245	0.0197757	chr7	30028307	30028308	SCRN1
cg06338710	1.95459	7.06102	0.00989768	chr1	92946187	92946188	GFI1
cg06526741	-1.64087	0.193811	0.00551608	chr6	31549929	31549930	LTB
cg06611115	-3.16193	0.0423441	0.0316279	chr6	152011200	152011201	ESR1
cg06654103	-7.16762	0.000771157	0.0235871	chr12	4920613	4920614	KCNA6
cg06748978	-5.91266	0.00270499	0.0309021	chr2	25562512	25562513	DNMT3A
cg06791592	-2.06403	0.126942	0.042434	chr6	32823292	32823293	PSMB9
cg06879302	-7.67388	0.000464812	0.0299166	chr20	6760769	6760770	BMP2
cg06887580	-3.69513	0.0248441	0.0493882	chr6	31550699	31550700	LTB
cg06994420	-1.01834	0.361196	0.0236866	chr2	66672553	66672554	MEIS1
cg07015911	-2.60131	0.0741764	0.0426215	chr17	46655580	46655581	HOXB4
cg07061298	4.61556	101.044	0.016228	chr7	27153847	27153848	HOXA3
cg07103722	-1.64733	0.192564	0.0250303	chr6	31370532	31370533	MICA
cg07110356	1.29032	3.63396	0.00156706	chr17	56355431	56355432	MPO
cg07151443	-4.43029	0.011911	0.0433436	chr6	32920962	32920963	HLA-DMA
cg07483304	-1.34485	0.260578	0.0346822	chr7	27211741	27211742	HOXA10
cg07623567	-1.45331	0.233794	0.0273845	chr6	32909523	32909524	HLA-DMB
cg07746943	-1.47908	0.227848	0.0138851	chr3	238615	238616	CHL1
cg07805029	-1.04936	0.350161	0.0393602	chr1	92953256	92953257	GFI1
cg07917150	-10.1383	3.95371e-05	0.0424105	chr7	27154264	27154265	HOXA3
cg07942990	-5.58429	0.00375643	0.0392847	chr20	23432977	23432978	CST11
cg08021564	-7.85142	0.000389199	0.0281331	chr10	73847318	73847319	SPOCK2
cg08058156	1.49603	4.46395	0.00296697	chr17	56356852	56356853	MPO
cg08161546	-1.48885	0.225632	0.00771897	chr6	152011415	152011416	ESR1
cg08396193	-1.00404	0.366397	0.0195331	chr7	27193709	27193710	HOXA7
cg08551725	-1.1448	0.318287	0.0433628	chr7	30029776	30029777	SCRN1
cg08758850	-4.9696	0.0069459	0.0257934	chr9	127533554	127533555	NR6A1
cg09088107	-3.16333	0.0422845	0.01655	chr5	1254048	1254049	TERT
cg09313705	-1.52079	0.21854	0.00774576	chr17	46622491	46622492	HOXB2
cg09326440	-1.14978	0.316706	0.0494769	chr6	30458161	30458162	HLA-E
cg09343092	-1.44756	0.235143	0.0255242	chr7	27185282	27185283	HOXA6
cg09386807	-6.75603	0.00116384	0.0330054	chr3	50375496	50375497	RASSF1
cg09411999	-1.71525	0.179919	0.00415326	chr7	27214383	27214384	HOXA10
cg09421562	1.74059	5.70069	0.00136222	chr17	56357994	56357995	MPO
cg09550083	-0.864557	0.421238	0.0375533	chr2	66672337	66672338	MEIS1
cg09620840	-3.04811	0.0474484	0.0119717	chr6	30458149	30458150	HLA-E
cg09637172	-5.18474	0.0056014	0.00271325	chr6	31545252	31545253	TNF
cg09645475	-1.30532	0.271087	0.0195084	chr20	815316	815317	FAM110A
cg09662411	2.19831	9.00982	0.0116252	chr1	92946132	92946133	GFI1
cg09871315	-1.09746	0.333717	0.0167068	chr7	27142682	27142683	HOXA2
cg10142874	-1.27495	0.279446	0.0459575	chr2	11917623	11917624	LPIN1
cg10381440	-1.05638	0.347711	0.0301689	chr17	46622715	46622716	HOXB2
cg10399789	1.35493	3.87648	0.0300823	chr1	92945668	92945669	GFI1
cg10464312	-1.20674	0.299171	0.015206	chr2	66672688	66672689	MEIS1
cg10589443	-0.846531	0.4289	0.0255708	chr7	30028281	30028282	SCRN1
cg10714284	-2.07406	0.125675	0.0423909	chr6	32908901	32908902	HLA-DMB
cg10784813	-1.60024	0.201847	0.0344577	chr16	11348678	11348679	SOCS1
cg10943921	3.17809	24.0008	0.0269903	chr3	129279429	129279430	PLXND1
cg11225410	-1.48082	0.227452	0.0408971	chr12	93966317	93966318	SOCS2
cg11357542	-1.06477	0.344807	0.023153	chr2	66669737	66669738	MEIS1
cg11471805	-3.98788	0.0185389	0.0223055	chr17	11461316	11461317	SHISA6
cg11530659	-6.70945	0.00121933	0.008128	chr6	32730001	32730002	HLA-DQB2
cg11594821	-1.01255	0.363293	0.0246871	chr6	30458601	30458602	HLA-E
cg11773456	1.56371	4.77652	0.0175742	chr14	100055669	100055670	CCDC85C
cg11930820	-21.4847	4.66999e-10	0.0092383	chr6	31549276	31549277	LTB
cg11941633	3.80925	45.1165	0.000444074	chr12	54422447	54422448	HOXC4
cg12065366	-1.41789	0.242223	0.0421291	chr3	238618	238619	CHL1
cg12082609	-0.9918	0.370908	0.0226772	chr2	66671727	66671728	MEIS1
cg12121660	-2.52838	0.0797883	0.033569	chr17	46621709	46621710	HOXB2
cg12151124	4.59496	98.9842	0.0455731	chr19	10381416	10381417	ICAM1
cg12208000	-5.43652	0.00435463	0.00373593	chr6	33092006	33092007	HLA-DPB2
cg12600174	-1.56199	0.209719	0.0444544	chr7	27205230	27205231	HOXA9
cg12700271	-1.39745	0.247227	0.0268031	chr6	30458237	30458238	HLA-E
cg12751817	-7.43276	0.000591552	0.0340797	chr6	55977770	55977771	COL21A1
cg12806763	-1.77412	0.169632	0.0438602	chr17	46655836	46655837	HOXB4
cg12840248	-3.57448	0.02803	0.0230675	chr6	32908718	32908719	HLA-DMB
cg12873919	-1.20401	0.299988	0.0152241	chr20	30309627	30309628	BCL2L1
cg12876356	1.53681	4.64974	0.0173141	chr1	92946825	92946826	GFI1
cg12894649	7.67385	2151.34	0.0241824	chr20	11871396	11871397	BTBD3
cg12915834	-6.73375	0.00119007	0.0311995	chr6	34895360	34895361	ANKS1A
cg13007871	-1.09141	0.335741	0.0184941	chr6	30458519	30458520	HLA-E
cg13233461	1.49093	4.44125	0.0168683	chr12	54350209	54350210	HOXC12
cg13335388	-3.43677	0.0321684	0.029655	chr6	31550241	31550242	LTB
cg13412615	-4.73126	0.00881533	0.0319095	chr11	64057807	64057808	KCNK4
cg13512268	-1.39766	0.247175	0.0354551	chr7	27183973	27183974	HOXA5
cg13527872	-1.16028	0.3134	0.00320759	chr9	90114037	90114038	DAPK1
cg13695646	-2.18443	0.112542	0.00457616	chr5	78407509	78407510	BHMT
cg13752933	-1.6386	0.194251	0.00974764	chr9	90114755	90114756	DAPK1
cg13823120	-1.33132	0.264129	0.0391345	chr9	90112125	90112126	DAPK1
cg13855243	0.955863	2.60091	0.0455774	chr12	54368272	54368273	HOXC11
cg13872950	-1.66614	0.188975	0.0298197	chr17	46620460	46620461	HOXB2
cg13989999	-1.29353	0.274302	0.0259682	chr20	30309717	30309718	BCL2L1
cg14011554	-1.41898	0.24196	0.0353782	chr9	128657810	128657811	PBX3
cg14014720	-1.26284	0.28285	0.00253719	chr9	90113998	90113999	DAPK1
cg14046477	-1.52967	0.216606	0.0430918	chr9	127531952	127531953	NR6A1
cg14189391	1.62174	5.06187	0.0410843	chr2	25527347	25527348	DNMT3A
cg14208573	-64.4561	1.01637e-28	0.0149441	chr6	31549241	31549242	LTB
cg14240300	-2.02565	0.131908	0.030092	chr17	46705018	46705019	HOXB9
cg14288049	-0.841348	0.431129	0.0260364	chr9	128512035	128512036	PBX3
cg14469389	-3.9999	0.0183174	0.0251046	chr5	1016732	1016733	NKD2
cg14553338	-7.76931	0.000422505	0.0393285	chr2	66689807	66689808	MEIS1
cg14601709	2.16847	8.7449	0.0462643	chr6	35027147	35027148	ANKS1A
cg14603345	6.93076	1023.27	0.0210458	chr20	11871375	11871376	BTBD3
cg14619064	1.58285	4.86882	0.00182195	chr17	56355331	56355332	MPO
cg14625175	-2.04935	0.128819	0.0279184	chr7	27214056	27214057	HOXA10
cg14649140	-2.8707	0.0566594	0.0319767	chr7	27214201	27214202	HOXA10
cg14738290	-4.02988	0.0177764	0.0356813	chr6	29690998	29690999	HLA-F
cg14836490	-5.29146	0.0050344	0.0116901	chr2	66720291	66720292	MEIS1
cg15454374	-1.33888	0.26214	0.0286857	chr6	31325455	31325456	HLA-B
cg15506609	-1.74731	0.174242	0.00236844	chr7	27206073	27206074	HOXA9
cg15611151	-1.06791	0.343726	0.0151586	chr12	54412269	54412270	HOXC4	261
cg15648389	1.79714	6.0324	0.00280852	chr12	54448769	54448770	HOXC4
cg15743533	-1.75206	0.173416	0.00202802	chr20	815345	815346	FAM110A
cg15746719	-1.8117	0.163376	0.0449478	chr9	90113813	90113814	DAPK1
cg16137862	-3.5591	0.0284645	0.0312563	chr20	30310246	30310247	BCL2L1
cg16429735	-3.82595	0.0217978	0.00320288	chr5	1268949	1268950	TERT
cg16519321	-3.27526	0.037807	0.0149442	chr11	17741243	17741244	MYOD1
cg16543027	-7.11295	0.000814489	0.0141188	chr15	40599680	40599681	PLCB2
cg16606561	-6.78158	0.00113448	0.0149067	chr20	824641	824642	FAM110A
cg16728223	-3.41234	0.0329639	0.0211148	chr6	29691603	29691604	HLA-F
cg16742075	-1.62172	0.197559	0.0322289	chr6	29911366	29911367	HLA-A
cg16787431	-8.26775	0.000256661	0.015759	chr17	46629350	46629351	HOXB3
cg16794061	-13.095	2.05539e-06	0.00918617	chr6	32407430	32407431	HLA-DRA
cg16880946	-1.77228	0.169945	0.00263336	chr7	27188465	27188466	HOXA6
cg17144149	-1.13244	0.322245	0.0229428	chr17	46656572	46656573	HOXB4
cg17221483	-55.9892	4.83266e-25	0.0400349	chr6	31371322	31371323	MICA
cg17313945	-3.30435	0.036723	0.048591	chr6	32977983	32977984	HLA-DOA
cg17454831	-1.42949	0.239432	0.0142801	chr2	66667073	66667074	MEIS1
cg17741993	1.11344	3.04483	0.0277304	chr6	31544694	31544695	TNF
cg17950095	-1.59908	0.202083	0.0488977	chr7	27224700	27224701	HOXA11AS
cg18007957	-1.12262	0.325425	0.0223883	chr6	152011666	152011667	ESR1
cg18146737	1.98528	7.28107	0.00523347	chr1	92946700	92946701	GFI1
cg18183435	-2.35252	0.0951295	0.0248758	chr6	30458147	30458148	HLA-E
cg18316974	2.08233	8.02311	0.00374505	chr1	92947035	92947036	GFI1
cg18416576	-2.90331	0.0548412	0.0145159	chr7	27214043	27214044	HOXA10
cg18428265	1.83899	6.29018	0.0109611	chr2	101437805	101437806	NPAS2
cg18430152	-6.20555	0.00201819	0.00224007	chr7	27162401	27162402	HOXA3
cg18473521	-1.93068	0.14505	0.0199612	chr12	54448265	54448266	HOXC4
cg18586277	-1.07253	0.342143	0.0446271	chr5	76116535	76116536	F2RL1
cg18745416	-1.90154	0.149338	0.0106359	chr6	152011399	152011400	ESR1
cg18773260	2.52814	12.5301	0.0121901	chr17	46685292	46685293	HOXB7
cg18787420	-1.2	0.301196	0.0411064	chr20	30309466	30309467	BCL2L1
cg18808904	-1.11919	0.326546	0.0496481	chr20	11898851	11898852	BTBD3
cg18849169	-2.06579	0.126718	0.0395958	chr5	150399781	150399782	GPX3
cg18855780	16.894	2.1725e+07	0.00711013	chr20	11871743	11871744	BTBD3
cg19070841	-3.36754	0.0344742	0.0254851	chr6	29691643	29691644	HLA-F
cg19147218	-1.37592	0.252608	0.0431703	chr7	27197555	27197556	HOXA7
cg19183743	-1.90846	0.148309	0.00232539	chr7	27188020	27188021	HOXA6
cg19279042	-2.05279	0.128376	0.00415603	chr6	31550090	31550091	LTB
cg19310604	2.99165	19.9184	0.0132229	chr12	54383389	54383390	HOXC10
cg19397320	29.3216	5.42279e+12	0.0294823	chr20	11871576	11871577	BTBD3
cg19449067	-1.56794	0.208475	0.0192223	chr6	152011103	152011104	ESR1
cg19474833	-0.958354	0.383524	0.0458531	chr17	46622899	46622900	HOXB2
cg19499884	-1.11382	0.328304	0.0215489	chr10	102760724	102760725	LZTS2
cg19500415	-2.6508	0.0705946	0.0137005	chr1	231300383	231300384	TRIM67
cg19645788	4.01647	55.5046	0.00940057	chr14	105240170	105240171	AKT1
cg19816811	-1.67893	0.186574	0.000496261	chr7	27188364	27188365	HOXA6
cg19986012	-2.65153	0.0705429	0.0208034	chr17	46627848	46627849	HOXB3
cg20198242	-1.61088	0.199712	0.00430025	chr6	29855110	29855111	HLA-H
cg20359445	-1.84759	0.157616	0.00314194	chr12	56415591	56415592	IKZF4	397
cg20399871	-2.91691	0.0541004	0.0244127	chr7	27204663	27204664	HOXA9
cg20477259	1.43112	4.18338	0.0310708	chr6	31544960	31544961	TNF	1371
cg20893956	2.62417	13.7931	0.0224783	chr6	152126736	152126737	ESR1
cg20978247	1.52096	4.57664	0.0268122	chr6	32905085	32905086	HLA-DMB
cg21001184	-1.45849	0.232588	0.0420424	chr7	27205262	27205263	HOXA9	1664
cg21007852	-2.26228	0.104113	0.0126898	chr7	27203546	27203547	HOXA9
cg21055528	-1.61765	0.198364	0.00458521	chr6	31549631	31549632	LTB
cg21105787	-13.5555	1.29697e-06	0.0330299	chr10	73847257	73847258	SPOCK2
cg21145524	-1.27112	0.280518	0.0184812	chr3	239207	239208	CHL1
cg21172377	-2.64702	0.0708617	0.00814209	chr7	27213893	27213894	HOXA10
cg21176130	-1.65497	0.191098	0.0202136	chr6	30458158	30458159	HLA-E
cg21307155	-2.8053	0.0604886	0.0257151	chr20	3216740	3216741	SLC4A11
cg21332305	-5.00304	0.00671752	0.0412397	chr6	32729181	32729182	HLA-DQB2
cg21432513	-23.9522	3.96002e-11	0.0431531	chr12	133435770	133435771	CHFR
cg21460081	-1.98187	0.137812	0.0433144	chr17	46656012	46656013	HOXB4
cg21522636	27.8094	1.19524e+12	0.00370209	chr3	50374980	50374981	RASSF1
cg21537235	-1.36401	0.255633	0.0370035	chr5	140346394	140346395	PCDHAC2
cg21579399	-4.61466	0.00990552	0.00941934	chr2	11890700	11890701	LPIN1
cg21609584	-1.9802	0.138042	0.000180507	chr2	101508685	101508686	NPAS2
cg21758773	-1.18914	0.304482	0.0130506	chr6	30458730	30458731	HLA-E
cg21779301	-1.23943	0.289549	0.032926	chr7	30029757	30029758	SCRN1
cg21826978	-2.7591	0.063349	0.0194332	chr6	32823588	32823589	PSMB9
cg21907993	-7.74573	0.000432587	0.0014103	chr20	3214926	3214927	SLC4A11
cg21942490	-2.96845	0.051383	0.0192823	chr7	27206237	27206238	HOXA9
cg21950534	-9.18394	0.000102675	0.0258491	chr6	152128483	152128484	ESR1
cg22136013	-3.00158	0.0497086	0.000308459	chr6	33091591	33091592	HLA-DPB2
cg22154659	-1.6562	0.190864	0.0365668	chr7	27134369	27134370	HOXA1
cg22157087	-1.6532	0.191435	0.0103914	chr6	152012887	152012888	ESR1
cg22298860	-2.54119	0.0787727	0.0138196	chr6	29690822	29690823	HLA-F
cg22331200	1.50764	4.51608	0.0109605	chr17	56355362	56355363	MPO
cg22731271	-1.28445	0.276803	0.0045169	chr2	66667059	66667060	MEIS1
cg22747994	-3.09587	0.0452356	0.044011	chr11	64063455	64063456	KCNK4
cg22777724	-1.46656	0.230718	0.00855308	chr17	46622516	46622517	HOXB2
cg22807449	-1.214	0.297006	0.0280072	chr17	46622522	46622523	HOXB2
cg22934035	-2.93786	0.0529788	0.0229064	chr6	31549480	31549481	LTB
cg23014425	-0.712542	0.490396	0.0487693	chr17	46648525	46648526	HOXB3
cg23082862	1.26164	3.53121	0.0171893	chr10	128993115	128993116	FAM196A
cg23110482	3.44247	31.264	0.0492933	chr6	29796614	29796615	HLA-G
cg23165623	-14.7393	3.97004e-07	0.0227141	chr6	152128411	152128412	ESR1
cg23418102	-2.67717	0.0687573	0.00831988	chr6	32729847	32729848	HLA-DQB2
cg23462144	1.88481	6.58513	0.0401136	chr5	1028394	1028395	NKD2
cg23467008	-4.64671	0.00959316	0.0358996	chr6	152128537	152128538	ESR1
cg23497016	-3.01523	0.0490346	0.0184627	chr2	66666684	66666685	MEIS1
cg23530553	-1.23651	0.290395	0.00716861	chr17	46622536	46622537	HOXB2
cg23590202	-1.80486	0.164498	0.00991541	chr7	27188770	27188771	HOXA6	1619
cg23794671	-40.2232	3.3985e-18	0.0178117	chr6	32977580	32977581	HLA-DOA
cg23901857	1.68648	5.40042	0.019758	chr2	176993221	176993222	HOXD8
cg23944804	11.7308	124337	0.00472381	chr20	11871384	11871385	BTBD3
cg23972738	-1.69611	0.183396	0.0046755	chr2	66667039	66667040	MEIS1
cg24040595	-1.26689	0.281705	0.0382355	chr7	27185512	27185513	HOXA6
cg24389054	-1.07826	0.340187	0.0138668	chr7	27194013	27194014	HOXA7
cg24389386	-1.07276	0.342064	0.0191586	chr6	29854740	29854741	HLA-H
cg24421216	-1.42023	0.241658	0.00784641	chr2	66782831	66782832	MEIS1
cg24479522	-1.91816	0.146876	0.00331957	chr6	31549625	31549626	LTB
cg24499524	1.65364	5.22595	0.00619989	chr17	56356470	56356471	MPO
cg24703717	-5.36583	0.0046736	0.0262757	chr6	29691168	29691169	HLA-F
cg24754277	-1.35827	0.257106	0.00227384	chr9	90114156	90114157	DAPK1
cg24760467	-1.20687	0.299131	0.0127007	chr10	102760784	102760785	LZTS2
cg24900983	-4.01495	0.0180439	0.00297321	chr6	152128528	152128529	ESR1
cg24948406	-9.8804	5.11679e-05	0.00534358	chr17	46608268	46608269	HOXB1
cg25119155	-4.18963	0.0151519	0.0349033	chr5	78426943	78426944	BHMT
cg25258233	-36.4448	1.48673e-16	0.0147468	chr6	32407570	32407571	HLA-DRA
cg25321212	2.33041	10.2821	0.0461093	chr10	128993187	128993188	FAM196A
cg25338972	-3.16994	0.0420063	0.0323425	chr6	152011178	152011179	ESR1
cg25482786	-1.46431	0.231238	0.0313152	chr3	238496	238497	CHL1
cg25500080	-1.00688	0.365357	0.0450254	chr5	140346199	140346200	PCDHAC2
cg25628433	-2.25308	0.105075	0.00342058	chr2	101541328	101541329	NPAS2
cg25764570	-1.05317	0.348831	0.027273	chr6	32407289	32407290	HLA-DRA
cg25882366	-3.70409	0.0246226	0.00851726	chr17	46622037	46622038	HOXB2
cg25884442	1.81685	6.15247	0.0149286	chr12	6178606	6178607	VWF
cg25999578	-2.11243	0.120943	0.00656396	chr7	27205514	27205515	HOXA9
cg26311932	-1.94872	0.142456	0.00196988	chr6	31549563	31549564	LTB
cg26316423	-1.51862	0.219013	0.00906526	chr10	6104137	6104138	IL2RA
cg26476852	-2.46298	0.0851811	0.00704969	chr7	27204728	27204729	HOXA9
cg26724726	-1.69592	0.183431	0.0205733	chr6	31549853	31549854	LTB
cg26799474	-2.83423	0.0587637	0.0369058	chr2	202098951	202098952	CASP8
cg26811065	-1.74445	0.174741	0.037846	chr6	32825360	32825361	PSMB9
cg26841048	-1.03304	0.355922	0.0272376	chr17	46622454	46622455	HOXB2
cg26993102	-3.53431	0.0291788	0.0301314	chr6	30228245	30228246	HLA-L
cg27009703	-2.17142	0.114015	0.00580827	chr7	27204894	27204895	HOXA9
cg27264993	1.20593	3.33987	0.0282926	chr6	33084608	33084609	HLA-DPB2
cg27456487	1.89426	6.64764	0.00287562	chr17	56349062	56349063	MPO
cg27656658	-3.99665	0.018377	0.0311906	chr17	46628224	46628225	HOXB3
